# Supplementary material for: Molecular neuroanatomy of anorexia nervosa
Source: Sci Rep. 2020 Jul 10;10:11411. doi: 10.1038/s41598-020-67692-1 (PMC7351758; doi:10.1038/s41598-020-67692-1)
Supplement: Supplementary file 1 — Supplementary Table 1 [file 41598_2020_67692_MOESM1_ESM.csv]

Brain structures implicated	Organism	Evidence
parabrachial nucleus (PBN), arcuate nucleus of hypothalamus (ARC), nucleus tractus solitarius (NTS), raphe (Rob, RMg)	mouse	Wu, Q., Clark, M. S., & Palmiter, R. D. (2012). Deciphering a neuronal circuit that mediates appetite. Nature, 483(7391), 594-597.
lateral parabrachial nucleus, arcuate nucleus of hypothalamus (ARC), nucleus tractus solitarius (NTS), central nucleus of the amygdala (CeA)	mouse	Campos, C. A., Bowen, A. J., Schwartz, M. W., & Palmiter, R. D. (2016). Parabrachial CGRP neurons control meal termination. Cell metabolism, 23(5), 811-820.
parabrachial nucleus (PBN), central nucleus of the amygdala (CeA)	mouse	Carter, M. E., Soden, M. E., Zweifel, L. S., & Palmiter, R. D. (2013). Genetic identification of a neural circuit that suppresses appetite. Nature, 503(7474), 111-114.
nucleus of the solitary tract (NTS), lateral parabrachial nucleus (PBN)	mouse	Roman, C. W., Derkach, V. A., & Palmiter, R. D. (2016). Genetically and functionally defined NTS to PBN brain circuits mediating anorexia. Nature communications, 7(1), 1-11.
arcuate nucleus of hypothalamus (ARC), paraventricular nucleus of hypothalamus (PVN), nucleus of the solitary tract (NTS), lateral hypothalamic area (LHA), raphe magnus (Rmg), raphe obscurus (Rob), parabrachial nucleus (PBN), amygdala (AMY)	mouse	Reviewed in: Morton, G. J., Meek, T. H., & Schwartz, M. W. (2014). Neurobiology of food intake in health and disease. Nature Reviews Neuroscience, 15(6), 367-378.
Arcuate nucleus (ARC), paraventricular nucleus of hypothalamus (PVH), bed nucleus of stria terminalis (BNST), parabrachial nucleus (PBN), nucleus accumbens (Nac), ventral tegmental area (VTA), raphe magnus (Rmg), raphe obscurus (Rob), central amygdala (CeA)	mouse	Reviewed in: Sternson, S. M., & Eiselt, A. K. (2017). Three pillars for the neural control of appetite. Annual review of physiology, 79, 401-423.
subgenual cingulate cortex (SCC), ventral striatum (VS), nucleus accumbens (Nac), bed nucleus of stria terminalis (BNST)	human	Reviewed in: Sobstyl, M., Stapińska-Syniec, A., Sokół-Szawłowska, M., & Kupryjaniuk, A. (2019). Deep brain stimulation for the treatment of severe intractable anorexia nervosa. British journal of neurosurgery, 1-7.
Nucleus accumbens (Nac), subgenual anterior cingulate cortex. Suggested potential areas: ventral tegmental area (VTA), hypothalamus	human	Comment in: Nestler, E. J. (2013). Treating the brain deep down: brain surgery for anorexia nervosa?. Nature medicine, 19(6), 678-679.
