# Supplementary material for: Molecular neuroanatomy of anorexia nervosa
Source: Sci Rep. 2020 Jul 10;10:11411. doi: 10.1038/s41598-020-67692-1 (PMC7351758; doi:10.1038/s41598-020-67692-1)
Supplement: Supplementary file 2 — Supplementary Table 2 [file 41598_2020_67692_MOESM2_ESM.csv]

region	fetal_mapped_areas	fetal_mapped_acronyms
subgenual cingulate cortex	IZ in subgenual (subcallosal) cingulate cortex	cIZsg
subgenual cingulate cortex	VZ in subgenual cingulate neocortex	cVZsg
subgenual cingulate cortex	SZ in subgenual cingulate cortex	cSZsg
subgenual cingulate cortex	SP in subgenual (subcallosal) cingulate cortex	cSPsg
subgenual cingulate cortex	outer CP in subgenual (subcallosal) cingulate cortex	cCPsgo
subgenual cingulate cortex	inner CP in subgenual (subcallosal) cingulate cortex	cCPsgi
central amygdala	central nuclear group	CEN
central amygdala	medial subdivision of central nucleus	CEm
