# Supplementary material for: Molecular neuroanatomy of anorexia nervosa
Source: Sci Rep. 2020 Jul 10;10:11411. doi: 10.1038/s41598-020-67692-1 (PMC7351758; doi:10.1038/s41598-020-67692-1)
Supplement: Supplementary file 3 — Supplementary Table 3 [file 41598_2020_67692_MOESM3_ESM.csv]

	AUROC	p	pFDR
lateral parabrachial nucleus	0.579	3.59e-06	3.07e-05
pontine raphe nucleus	0.574	1.57e-05	0.000121
vestibular nuclei	0.573	1.84e-05	0.000137
ventral tegmental area	0.573	2.03e-05	0.000147
superior olivary complex	0.573	2.14e-05	0.000151
abducens nucleus	0.571	2.95e-05	0.000199
cuneate nucleus	0.571	3.04e-05	0.000199
cochlear nuclei	0.571	3.57e-05	0.000224
medial parabrachial nucleus	0.57	4.15e-05	0.000253
pontine reticular formation	0.57	4.68e-05	0.00027
lateral medullary reticular group	0.57	4.8e-05	0.00027
superior colliculus	0.569	4.98e-05	0.00027
spinal trigeminal nucleus	0.569	5e-05	0.00027
gracile nucleus	0.566	0.000115	0.000608
raphe nuclei of medulla	0.565	0.000156	0.000804
central gray of the pons	0.564	0.000178	0.0009
emboliform nucleus	0.564	0.00019	0.000932
facial motor nucleus	0.564	0.000193	0.000932
motor nucleus of trigeminal nerve	0.563	0.000236	0.00112
arcuate nucleus of medulla	0.561	0.00036	0.00164
nucleus subceruleus	0.558	0.000677	0.00297
gigantocellular group	0.558	0.000695	0.00299
supraoptic nucleus	0.557	0.00082	0.00346
central medullary reticular group	0.556	0.00101	0.00404
hypoglossal nucleus	0.556	0.00102	0.00404
central gray substance of midbrain	0.556	0.00103	0.00404
cuneiform nucleus	0.556	0.00104	0.00404
inferior olivary complex	0.556	0.0011	0.00418
inferior colliculus	0.555	0.0012	0.00449
cortico-medial group	0.555	0.00122	0.0045
principal sensory nucleus of trigeminal nerve	0.555	0.00125	0.00454
globose nucleus	0.554	0.00148	0.0053
anterior group of nuclei	0.553	0.00184	0.00646
substantia nigra, pars reticulata	0.553	0.00198	0.00687
interstitial nucleus of Cajal	0.551	0.00297	0.00999
nucleus of Darkschewitsch	0.549	0.00434	0.0144
dentate nucleus	0.548	0.00488	0.0159
red nucleus	0.547	0.00624	0.0198
subcuneiform nucleus	0.544	0.0106	0.0327
pontine nuclei	0.543	0.0111	0.034
tail of caudate nucleus	0.541	0.0175	0.0528
pretectal region	0.54	0.0184	0.0548
oculomotor nuclear complex	0.54	0.0203	0.0595
dorsal motor nucleus of the vagus	0.539	0.0214	0.0621
pineal gland	0.539	0.0227	0.065
zona incerta	0.538	0.0247	0.07
basomedial nucleus	0.538	0.0253	0.0707
lateral habenular nucleus	0.538	0.0264	0.0729
fastigial nucleus	0.538	0.0267	0.0729
medial group of nuclei	0.536	0.0333	0.0898
trochlear nucleus	0.536	0.0337	0.0898
body of caudate nucleus	0.535	0.0398	0.103
caudal group of intralaminar nuclei	0.535	0.0421	0.106
midbrain raphe nuclei	0.534	0.0443	0.11
lateral group of nuclei, dorsal division	0.534	0.0453	0.112
medial habenular nucleus	0.534	0.0467	0.114
lateral group of nuclei, ventral division	0.534	0.0499	0.119
lateral hypothalamic area, tuberal region	0.532	0.0589	0.14
amygdalohippocampal transition zone	0.532	0.0637	0.148
lateral tuberal nucleus	0.529	0.092	0.207
anterior hypothalamic area	0.529	0.0931	0.208
paraventricular nuclei, right of thalamus	0.528	0.106	0.234
dorsal lateral geniculate nucleus	0.527	0.111	0.242
nucleus of the diagonal band, vertical division	0.527	0.116	0.25
putamen	0.527	0.116	0.25
medial geniculate complex	0.526	0.122	0.26
ventromedial hypothalamic nucleus	0.526	0.135	0.285
lateral hypothalamic area, anterior region	0.525	0.143	0.293
substantia nigra, pars compacta	0.525	0.15	0.303
parahippocampal gyrus, lateral bank of gyrus	0.525	0.151	0.303
piriform cortex	0.524	0.153	0.303
basolateral nucleus	0.523	0.172	0.338
perifornical nucleus	0.523	0.173	0.338
nucleus accumbens	0.523	0.18	0.345
paraventricular nucleus of the hypothalamus	0.523	0.182	0.345
dorsomedial hypothalamic nucleus	0.523	0.183	0.345
globus pallidus, internal segment	0.522	0.197	0.358
subiculum	0.522	0.2	0.36
paraventricular nuclei, left of thalamus	0.521	0.212	0.374
subthalamic nucleus	0.521	0.218	0.377
rostral group of intralaminar nuclei	0.521	0.221	0.377
pallidohypothalamic nucleus	0.52	0.232	0.393
mammillary body	0.52	0.253	0.42
lateral hypothalamic area, mammillary region	0.519	0.265	0.426
paracentral lobule, anterior part	0.519	0.266	0.426
posterior group of nuclei	0.518	0.295	0.457
lateral nucleus	0.518	0.295	0.457
olfactory tubercle	0.518	0.305	0.46
midbrain reticular formation	0.517	0.311	0.465
CA4 field	0.517	0.319	0.47
paraterminal gyrus	0.516	0.343	0.498
Edinger-Westphal nucleus	0.516	0.354	0.51
arcuate nucleus of the hypothalamus	0.516	0.364	0.52
paracentral lobule, anterior part, inferior bank of gyrus	0.515	0.367	0.52
cingulate gyrus, frontal part, inferior bank of gyrus	0.515	0.368	0.52
bed nucleus of stria terminalis	0.514	0.408	0.567
cingulate gyrus, frontal part, superior bank of gyrus	0.514	0.424	0.572
globus pallidus, external segment	0.513	0.436	0.585
septal nuclei	0.512	0.47	0.62
substantia innominata	0.512	0.473	0.62
precentral gyrus, bank of the central sulcus	0.512	0.481	0.627
reticular nucleus of thalamus	0.512	0.495	0.638
head of caudate nucleus	0.51	0.57	0.706
cingulate gyrus, parietal part, superior bank of gyrus	0.509	0.581	0.71
preoptic region	0.509	0.606	0.728
central nucleus	0.508	0.645	0.752
central glial substance	0.508	0.653	0.758
nucleus of the diagonal band, horizontal division	0.507	0.665	0.76
cingulate gyrus, retrosplenial part, superior bank of gyrus	0.507	0.677	0.769
superior frontal gyrus	0.506	0.716	0.786
postcentral gyrus, bank of the central sulcus	0.505	0.752	0.81
superior frontal gyrus, medial bank of gyrus	0.503	0.866	0.917
parahippocampal gyrus, bank of the cos	0.503	0.878	0.925
precentral gyrus, bank of the precentral sulcus	0.501	0.93	0.961
paracentral lobule, anterior part, superior bank of gyrus	0.501	0.938	0.961
temporal pole, medial aspect	0.501	0.941	0.961
supramammillary nucleus	0.501	0.961	0.978
postcentral gyrus, bank of the posterior central sulcus	0.5	0.988	0.992
temporal pole, inferior aspect	0.5	0.992	0.992
precentral gyrus, superior lateral aspect of gyrus	0.5	0.99	0.992
posterior hypothalamic area	0.499	0.971	0.984
inferior frontal gyrus, triangular part	0.499	0.935	0.961
locus ceruleus	0.498	0.912	0.949
postcentral gyrus, inferior lateral aspect of gyrus	0.498	0.907	0.947
postcentral gyrus, superior lateral aspect of gyrus	0.497	0.884	0.928
occipital pole, lateral aspect	0.496	0.817	0.87
medial mammillary nucleus	0.495	0.76	0.813
CA1 field	0.495	0.754	0.81
basal nucleus of meynert	0.494	0.742	0.805
supramarginal gyrus, inferior bank of gyrus	0.494	0.737	0.803
middle frontal gyrus, superior bank of gyrus	0.494	0.718	0.786
precentral gyrus, inferior lateral aspect of gyrus	0.494	0.716	0.786
inferior temporal gyrus, bank of mts	0.494	0.715	0.786
temporal pole, superior aspect	0.494	0.712	0.786
gyrus rectus	0.493	0.697	0.782
choroid plexus of the lateral ventricle	0.493	0.696	0.782
subcallosal cingulate gyrus	0.493	0.693	0.782
short insular gyri	0.493	0.661	0.76
cuneus, striate	0.492	0.658	0.759
claustrum	0.492	0.636	0.746
superior frontal gyrus, lateral bank of gyrus	0.492	0.629	0.741
fusiform gyrus, bank of cos	0.492	0.624	0.739
long insular gyri	0.491	0.618	0.735
lateral orbital gyrus	0.491	0.609	0.728
CA2 field	0.491	0.605	0.728
cingulate gyrus, parietal part, inferior bank of gyrus	0.491	0.603	0.728
fusiform gyrus, bank of the its	0.491	0.581	0.71
superior rostral gyrus	0.49	0.572	0.706
frontal operculum	0.49	0.563	0.702
middle temporal gyrus, superior bank of gyrus	0.49	0.551	0.692
CA3 field	0.49	0.549	0.692
frontal pole, inferior aspect	0.489	0.514	0.652
supramarginal gyrus, superior bank of gyrus	0.489	0.506	0.646
inferior frontal gyrus, orbital part	0.489	0.506	0.646
middle frontal gyrus, inferior bank of gyrus	0.488	0.484	0.627
planum polare	0.487	0.458	0.608
inferior frontal gyrus, opercular part	0.487	0.456	0.608
middle temporal gyrus, inferior bank of gyrus	0.486	0.422	0.572
cingulate gyrus, retrosplenial part, inferior bank of gyrus	0.486	0.417	0.569
lingual gyrus, striate	0.486	0.416	0.569
inferior temporal gyrus, bank of the its	0.486	0.412	0.568
superior parietal lobule, superior bank of gyrus	0.485	0.393	0.549
inferior temporal gyrus, lateral bank of gyrus	0.485	0.384	0.54
fusiform gyrus, lateral bank of gyrus	0.484	0.341	0.498
precuneus, superior lateral bank of gyrus	0.483	0.32	0.47
superior temporal gyrus, inferior bank of gyrus	0.483	0.318	0.47
medial orbital gyrus	0.482	0.306	0.46
inferior rostral gyrus	0.482	0.304	0.46
angular gyrus, inferior bank of gyrus	0.482	0.302	0.46
angular gyrus, superior bank of gyrus	0.482	0.285	0.447
occipito-temporal gyrus, superior bank of gyrus	0.482	0.284	0.447
planum temporale	0.481	0.274	0.435
posterior orbital gyrus	0.481	0.265	0.426
occipital pole, superior aspect	0.481	0.259	0.423
superior occipital gyrus, superior bank of gyrus	0.481	0.255	0.42
transverse gyri	0.48	0.244	0.407
frontal pole, medial aspect	0.48	0.24	0.404
tuberomammillary nucleus	0.479	0.22	0.377
Heschl's gyrus	0.479	0.214	0.374
superior parietal lobule, inferior bank of gyrus	0.479	0.214	0.374
anterior orbital gyrus	0.478	0.208	0.37
precuneus, inferior lateral bank of gyrus	0.478	0.191	0.349
superior occipital gyrus, inferior bank of gyrus	0.478	0.189	0.347
lateral mammillary nucleus	0.478	0.188	0.347
superior temporal gyrus, lateral bank of gyrus	0.477	0.187	0.347
parolfactory gyri	0.477	0.183	0.345
frontal pole, superior aspect	0.475	0.15	0.303
occipital pole, inferior aspect	0.475	0.14	0.289
lingual gyrus, peristriate	0.475	0.137	0.287
occipito-temporal gyrus, inferior bank of gyrus	0.471	0.0852	0.194
corpus callosum	0.469	0.0705	0.162
cuneus, peristriate	0.468	0.0631	0.148
paracentral lobule, posterior part, bank of cingulate sulcus	0.466	0.0481	0.116
inferior occipital gyrus, inferior bank of gyrus	0.465	0.0414	0.106
inferior occipital gyrus, superior bank of gyrus	0.465	0.0399	0.103
paracentral lobule, posterior part, lateral bank of gyrus	0.465	0.039	0.103
cingulum bundle	0.455	0.00919	0.0288
X, lateral hemisphere	0.453	0.00575	0.0185
dentate gyrus	0.448	0.00238	0.00811
X	0.444	0.00102	0.00404
X, paravermis	0.44	0.000437	0.00195
I-II	0.438	0.000258	0.0012
III	0.43	4.45e-05	0.000265
VIIIB, paravermis	0.429	3.08e-05	0.000199
VIIIB	0.423	6.2e-06	4.96e-05
VIIAf	0.421	3.7e-06	3.07e-05
VI	0.421	3.48e-06	3.07e-05
IV, lateral hemisphere	0.42	2.51e-06	2.33e-05
V	0.419	2.17e-06	2.1e-05
VIIB	0.419	2.1e-06	2.1e-05
V, paravermis	0.419	2.03e-06	2.1e-05
IV	0.417	1.13e-06	1.25e-05
III, paravermis	0.415	6.22e-07	7.21e-06
IV, paravermis	0.415	5.74e-07	7.01e-06
VIIB, paravermis	0.414	5.64e-07	7.01e-06
III, lateral hemisphere	0.414	4.78e-07	6.53e-06
V, lateral hemisphere	0.414	4.68e-07	6.53e-06
VIIIA	0.414	4.63e-07	6.53e-06
VI, paravermis	0.413	3.62e-07	6.01e-06
Crus I, paravermis	0.413	3.25e-07	5.79e-06
IX, lateral hemisphere	0.411	2.03e-07	3.92e-06
Crus II, paravermis	0.409	1.15e-07	2.42e-06
IX, paravermis	0.409	1.11e-07	2.42e-06
VI, lateral hemisphere	0.409	1.08e-07	2.42e-06
Crus I, lateral hemisphere	0.407	5.39e-08	1.56e-06
Crus II, lateral hemisphere	0.406	4.52e-08	1.5e-06
VIIAt	0.406	4.15e-08	1.5e-06
IX	0.406	3.98e-08	1.5e-06
VIIIA, paravermis	0.406	3.52e-08	1.5e-06
VIIB, lateral hemisphere	0.403	1.47e-08	1.13e-06
VIIIA, lateral hemisphere	0.402	1.05e-08	1.13e-06
VIIIB, lateral hemisphere	0.4	5.31e-09	1.13e-06
