# Supplementary material for: Molecular neuroanatomy of anorexia nervosa
Source: Sci Rep. 2020 Jul 10;10:11411. doi: 10.1038/s41598-020-67692-1 (PMC7351758; doi:10.1038/s41598-020-67692-1)
Supplement: Supplementary file 4 — Supplementary Table 4 [file 41598_2020_67692_MOESM4_ESM.csv]

	AUROC	p	pFDR
substantia nigra, reticular part	0.622	9.52e-13	1.96e-10
lateral parabrachial nucleus	0.622	1.14e-12	1.96e-10
raphe magnus nucleus	0.62	2.66e-12	2.7e-10
midbrain reticular formation	0.619	3.42e-12	2.7e-10
hypoglossal nucleus	0.619	3.65e-12	2.7e-10
spinal (inferior) vestibular nucleus	0.613	4.01e-11	2.03e-09
pedunculo(pontine) tegmental nucleus	0.611	9.92e-11	4.28e-09
intercalated nucleus of medulla	0.61	1.41e-10	5.6e-09
abducens nucleus	0.609	1.96e-10	7.27e-09
medial parabrachial nucleus	0.607	4.11e-10	1.33e-08
medial septal nucleus	0.604	1.35e-09	3.32e-08
pretectal nuclear complex	0.603	1.59e-09	3.73e-08
prepositus hypoglossal nucleus	0.602	2.4e-09	5.39e-08
gracile nucleus	0.601	3.46e-09	6.73e-08
dorsal motor nucleus of the vagus (vagal nucleus)	0.601	3.47e-09	6.73e-08
gigantocellular reticular nuclei	0.601	3.86e-09	7.15e-08
raphe obscurus nucleus	0.6	5.21e-09	9e-08
zona incerta	0.599	6.91e-09	1.15e-07
reticulotegmental nucleus	0.599	7.56e-09	1.22e-07
peripheral portion of GPi	0.597	1.22e-08	1.8e-07
medial vestibular nucleus	0.597	1.32e-08	1.9e-07
superior colliculus	0.597	1.52e-08	2.13e-07
anterior hypothalamic nucleus	0.596	1.73e-08	2.3e-07
rostral ventral respiratory cell group	0.596	1.82e-08	2.34e-07
ventral tegmental area	0.595	2.4e-08	2.9e-07
area postrema	0.595	2.4e-08	2.9e-07
solitary nucleus	0.595	2.47e-08	2.91e-07
internal segment of globus pallidus	0.595	3.26e-08	3.68e-07
oculomotor nucleus	0.594	3.76e-08	4.06e-07
layer I of piriform cortex	0.594	4.47e-08	4.6e-07
substantia nigra, compact part	0.593	5.13e-08	5.02e-07
periaqueductal gray substance, dorsolateral portion	0.591	1.03e-07	9e-07
choroid plexus of the fourth ventricle	0.59	1.45e-07	1.23e-06
cuneate nucleus	0.59	1.52e-07	1.27e-06
motor nucleus of trigeminal nerve	0.589	2.23e-07	1.7e-06
reticular nucleus of thalamus	0.588	2.35e-07	1.76e-06
dorsal raphe nucleus	0.587	3.45e-07	2.52e-06
lateral habenular nucleus	0.587	3.51e-07	2.53e-06
facial nucleus	0.587	3.81e-07	2.7e-06
lateral hypothalamic area, anterior part	0.586	4.68e-07	3.23e-06
lateral hypothalamic area, tuberal part	0.586	4.99e-07	3.36e-06
nucleus of diagonal band	0.583	1.28e-06	8.09e-06
central nucleus of inferior colliculus	0.582	1.65e-06	1.03e-05
retroparafascicular area of thalamus	0.581	2.01e-06	1.21e-05
cochlear nuclei	0.58	2.77e-06	1.62e-05
posterior hypothalamic nucleus	0.58	2.79e-06	1.62e-05
spinal trigeminal nucleus	0.58	3.22e-06	1.86e-05
anterior amygdaloid area	0.579	4.15e-06	2.35e-05
lateral reticular nucleus (principal part)	0.579	4.22e-06	2.35e-05
anterodorsal nucleus of thalamus	0.578	5.56e-06	3.01e-05
SG in midlateral temporal cortex	0.575	1.06e-05	5.43e-05
principal sensory nucleus of trigeminal nerve	0.575	1.08e-05	5.49e-05
dorsomedial hypothalamic nucleus	0.574	1.41e-05	6.97e-05
ventromedial hypothalamic nucleus	0.574	1.72e-05	8.39e-05
supraoptic nucleus	0.573	1.94e-05	9.22e-05
paraventricular nucleus	0.572	2.72e-05	0.000128
ventral medial nucleus of thalamus	0.571	3.71e-05	0.000167
external segment of globus pallidus	0.57	3.95e-05	0.000175
Ventral pallidus	0.57	4.63e-05	0.000203
parafascicular nucleus of thalamus	0.569	5.2e-05	0.000226
interpositus (intermediate) nucleus	0.569	5.94e-05	0.000254
SG in inferolateral temporal cortex	0.568	6.78e-05	0.000288
dentate (lateral) nucleus	0.567	8.87e-05	0.000366
olfactory bulb	0.566	0.000109	0.000433
interpeduncular nucleus	0.566	0.000114	0.00045
medial subdivision of central nucleus	0.566	0.000123	0.000483
basal nucleus of Meynert	0.565	0.000157	0.000607
precommissural nucleus	0.565	0.000162	0.000615
parataenial nucleus of thalamus	0.564	0.000176	0.000659
subparafascicular nucleus of thalamus	0.564	0.000182	0.000677
VZ in thalamic region	0.563	0.000227	0.000833
mediodorsal nucleus of thalamus	0.562	0.000271	0.000983
corpus callosum	0.562	0.000285	0.00103
parasolitary nucleus	0.562	0.000308	0.00109
medial superior olive	0.562	0.000316	0.00111
olfactory part of entorhinal cortex	0.561	0.000324	0.00112
stratum radiatum of rostral CA1	0.561	0.000326	0.00112
nucleus coeruleus	0.561	0.000326	0.00112
layer III of piriform cortex	0.561	0.000337	0.00115
parabigeminal nucleus	0.561	0.000401	0.00135
stratum radiatum of caudal CA1	0.56	0.000421	0.00139
ventral posterior medial nucleus	0.56	0.000476	0.00156
dorsal cochlear nucleus	0.56	0.000493	0.0016
rostral subdivision of medial nucleus	0.56	0.000494	0.0016
periaqueductal gray substance, ventral portion	0.559	0.000515	0.00166
caudal subdivision of medial nucleus	0.559	0.000528	0.00169
anterior cortical nucleus	0.558	0.000643	0.00202
centromedian nucleus of thalamus	0.558	0.000666	0.00208
reuniens nucleus (medioventral nucleus) of thalamus	0.556	0.000958	0.00292
caudal subdivision of paraventricular nucleus	0.556	0.000969	0.00292
medial preoptic nucleus	0.556	0.00117	0.00345
dorsal lateral geniculate nucleus	0.555	0.00127	0.00373
midline nuclear complex	0.554	0.00159	0.00458
anteromedial nucleus of thalamus	0.554	0.00171	0.0048
central part of CEl	0.552	0.00228	0.00626
molecular layer of rostral subiculum	0.552	0.0025	0.00681
transient Purkinje cell clusters	0.552	0.00253	0.00684
ventricular (matrix) zone of pons	0.552	0.00254	0.00684
medial habenular nucleus	0.552	0.00258	0.00692
ventral posterior inferior nucleus	0.551	0.00266	0.0071
CP in temporal polar cortex	0.55	0.00342	0.00901
SG in rostral perirhinal cortex	0.549	0.00401	0.0103
central_amygdala	0.549	0.00409	0.0104
layer I of caudal entorhinal cortex	0.549	0.00435	0.011
polymorphic layer of caudal subiculum	0.548	0.00467	0.0117
inferior olive, dorsal nucleus	0.547	0.00555	0.0133
SG in temporal polar cortex	0.547	0.00573	0.0136
central portion of GPi	0.547	0.0065	0.0152
rostral subdivision of paraventricular nucleus	0.546	0.00769	0.0175
medial geniculate nuclei	0.545	0.0082	0.0183
Edinger-Westphal nucleus (accessory oculomotor nucleus)	0.545	0.00855	0.0189
stratum lacunosum-moleculare of caudal CA1	0.545	0.00906	0.0199
VZ in hypothalamic portion	0.544	0.00996	0.0217
periventricular nucleus, preoptic portion	0.544	0.0103	0.0223
limitans nucleus	0.543	0.0114	0.0242
basolateral nucleus (basal nucleus)	0.543	0.0118	0.0248
basomedial nucleus (accessory basal nucleus)	0.543	0.0123	0.0256
lateral septal nucleus	0.543	0.0124	0.0256
red nucleus	0.543	0.0129	0.0266
anterior nucleus of pulvinar	0.542	0.0141	0.0286
inferior colliculus	0.542	0.0148	0.0298
stratum oriens of rostral CA1	0.541	0.0156	0.031
medial nucleus of pulvinar	0.541	0.0157	0.0312
ventral anterior nucleus of thalamus	0.54	0.0189	0.0367
inferior olive, principal nucleus	0.54	0.0191	0.037
lateral nucleus of pulvinar	0.54	0.0208	0.0399
SG in caudal perirhinal cortex	0.539	0.0234	0.044
lateral subdivision of BNST	0.538	0.0257	0.0473
molecular layer of caudal subiculum	0.537	0.0306	0.056
cerebellar vermis	0.537	0.0315	0.0574
subthalamic nucleus	0.537	0.0325	0.0589
IZ in posterior parahippocampal cortex	0.535	0.0388	0.0689
medial mammillary nucleus	0.535	0.0395	0.0698
ventral lateral nucleus of thalamus	0.535	0.0426	0.0742
external granular (germinal) layer of lower rhombic lip	0.534	0.0471	0.0807
lateral dorsal nucleus of thalamus	0.534	0.0475	0.0807
callosal sling	0.533	0.0512	0.0859
inferior nucleus of pulvinar	0.533	0.0528	0.0882
IZ in primary auditory cortex	0.533	0.0532	0.0886
basal ventral medial nucleus	0.533	0.0541	0.0898
multiform (lateral) division of MD	0.533	0.0554	0.0916
lateral hemisphere of cerebellum	0.533	0.0566	0.0928
stratum lacunosum-moleculare of rostral CA1	0.533	0.0568	0.0929
posterior cortical nucleus	0.532	0.0596	0.0971
rostral division of VL	0.532	0.0616	0.0997
paravermis of cerebellum	0.531	0.0664	0.106
magnocellular division of VA	0.531	0.0708	0.111
paraventricular nucleus of hypothalamus	0.531	0.0711	0.112
inferior olive, medial nucleus	0.531	0.0737	0.115
medial portion of STH	0.531	0.0745	0.115
endopiriform nucleus	0.53	0.0754	0.116
pineal body	0.529	0.0944	0.142
VZ in septal region	0.526	0.126	0.181
magnocellular (medial) division of MD	0.526	0.131	0.187
IZ in posteroinferior (ventral) parietal cortex	0.525	0.141	0.199
SG in dorsomedial parietal cortex (area 7m)	0.525	0.142	0.199
anteroventral nucleus of thalamus	0.525	0.148	0.204
agranular insular cortex (area Iag)	0.524	0.159	0.219
MZ in rostral entorhinal cortex	0.524	0.165	0.227
MZ in caudal perirhinal cortex	0.523	0.183	0.246
IZ in caudal perirhinal cortex	0.523	0.184	0.246
bed nucleus of stria terminalis	0.523	0.185	0.247
ventricular (matrix) zone of cerebellum	0.523	0.185	0.247
ventral posterior lateral nucleus	0.523	0.186	0.248
arcuate nucleus of hypothalamus	0.522	0.195	0.258
IZ in midlateral extrastriate cortex (area 19)	0.522	0.198	0.262
lateral intermediate part of entorhinal cortex	0.522	0.203	0.266
VZ in subcallosal region	0.522	0.208	0.271
SP in temporal polar cortex	0.52	0.231	0.301
polymorphic layer of rostral subiculum	0.52	0.234	0.304
SG in dysgranular insular cortex	0.52	0.235	0.304
IZ in primary somatosensory cortex	0.52	0.241	0.311
stratum pyramidale of rostral CA2	0.519	0.255	0.326
amygdalostriatal transition area	0.519	0.262	0.332
VZ in midcingulate neocortex	0.519	0.264	0.334
SP in entorhinal cortex	0.519	0.275	0.347
SG in rostral entorhinal cortex	0.518	0.287	0.36
IZ in caudal cingulate cortex	0.517	0.314	0.39
MZ in retrosplenial cortex	0.517	0.316	0.393
MZ in dysgranular insular cortex	0.517	0.32	0.397
IZ in dorsolateral prefrontal cortex	0.517	0.328	0.403
IZ in dorsomedial frontal cortex	0.516	0.353	0.426
IZ in lateral temporal-occipital cortex	0.516	0.361	0.433
layer II of caudal entorhinal cortex	0.515	0.375	0.448
VZ in caudal hippocampal proper	0.515	0.396	0.469
IZ in posteror frontal cortex (motor cortex)	0.514	0.398	0.471
IZ in posterosuperior (dorsal) parietal cortex	0.513	0.438	0.514
pyramidal cells of rostral CA4	0.513	0.458	0.536
MZ in rostral midinferior temporal cortex (area 36)	0.513	0.464	0.542
laterorostral part of entorhinal cortex	0.512	0.481	0.559
IZ in superolateral temporal cortex	0.512	0.49	0.568
external granular (germinal) layer of upper rhombic lip	0.511	0.521	0.6
layer V of area 35c	0.511	0.537	0.616
IZ in midcingulate cortex	0.51	0.541	0.619
MZ in temporal polar cortex	0.51	0.544	0.62
IZ in granular insular cortex	0.51	0.546	0.621
lateral tuberal nuclei	0.51	0.564	0.639
central nuclear group	0.51	0.575	0.648
MZ in dorsomedial parietal cortex	0.509	0.588	0.66
IZ in dysgranular insular cortex	0.509	0.591	0.661
stratum pyramidale of caudal CA2	0.509	0.61	0.679
lateral nucleus	0.507	0.678	0.732
Intercalated nucleus of amygdala	0.506	0.708	0.76
MZ in posterior parahippocampal cortex	0.506	0.712	0.762
layer IIIb of caudal entorhinal cortex	0.506	0.72	0.768
lateral posterior nucleus of thalamus	0.506	0.739	0.784
VZ in superolateral temporal cortex	0.505	0.754	0.799
IZ in midlateral temporal cortex	0.505	0.766	0.808
SG in caudal entorhinal cortex	0.504	0.793	0.834
dorsal subdivision of VLC	0.504	0.829	0.867
parasubicular cortex (parasubiculum)	0.504	0.834	0.871
IZ in inferolateral temporal cortex	0.503	0.848	0.884
VZ in caudal entorhinal cortex	0.503	0.856	0.891
upper (rostral) rhombic lip	0.501	0.936	0.959
rostral part of entorhinal cortex	0.501	0.938	0.959
IZ in orbital frontal cortex	0.501	0.946	0.965
inner SZ in posterior parahippocampal cortex	0.501	0.948	0.965
IZ in subgenual (subcallosal) cingulate cortex	0.5	0.979	0.986
SG in medial temporal-occipital cortex	0.5	0.989	0.991
inner SZ in midlateral temporal cortex	0.5	0.991	0.991
SG in primary auditory cortex	0.5	0.983	0.987
layer IIIu of area 35c	0.5	0.981	0.986
SG in primary visual cortex	0.5	0.98	0.986
stratum oriens of caudal CA1	0.499	0.96	0.972
MZ in midcingulate cortex	0.499	0.958	0.971
SG in primary somatosensory cortex	0.499	0.951	0.965
MZ in granular insular cortex	0.499	0.935	0.959
VZ in rostral cingulate neocortex	0.498	0.908	0.933
pontine nucleus	0.498	0.907	0.933
rostral (anterior) extramural migratory stream	0.498	0.886	0.915
ventral claustrum	0.497	0.883	0.913
nucleus subputaminalis	0.497	0.876	0.907
inner SZ in midlateral extrastriate cortex	0.497	0.868	0.901
SP in caudal perirhinal cortex	0.496	0.804	0.843
MZ in rostral cingulate cortex	0.495	0.79	0.832
layer II of rostral entorhinal cortex	0.495	0.762	0.806
outer SZ in midlateral temporal cortex	0.494	0.733	0.78
MZ in rostral perirhinal cortex	0.494	0.713	0.762
outer SZ in posterior parahippocampal cortex	0.493	0.685	0.736
CP in rostral hippocampus	0.493	0.679	0.732
outer SZ in superolateral temporal cortex	0.493	0.678	0.732
layer IIIu of area 35r	0.493	0.676	0.732
VZ in midlateral extrastriate cortex (area 19)	0.493	0.676	0.732
olfactory tubercle	0.493	0.675	0.732
SP in rostral perirhinal cortex	0.493	0.675	0.732
medial intermediate part of entorhinal cortex	0.493	0.672	0.732
stratum pyramidale of rostral CA3	0.493	0.669	0.732
subgranular zone of caudal dentate gyrus	0.492	0.657	0.721
VZ in caudal midinferior temporal cortex (area TF)	0.492	0.656	0.721
inner SZ in superolateral temporal cortex	0.492	0.647	0.713
VZ in caudal subicular cortex	0.492	0.646	0.713
IZ in rostral cingulate cortex	0.492	0.642	0.711
VZ in posteroinferior (ventral) parietal cortex	0.492	0.626	0.694
layer V of caudal entorhinal cortex	0.492	0.626	0.694
stratum pyramidale of rostral CA1	0.491	0.593	0.662
Dorsal claustrum	0.491	0.588	0.66
caudal putamen	0.49	0.573	0.647
SZ in posterior parahippocampal cortex	0.49	0.57	0.645
IZ in ventrolateral prefrontal cortex	0.49	0.558	0.634
layer IIIa of caudal entorhinal cortex	0.49	0.541	0.619
layer VI of caudal entorhinal cortex	0.489	0.507	0.585
MZ in primary auditory cortex	0.489	0.503	0.582
IZ in medial temporal-occipital cortex	0.488	0.469	0.546
SP in dysgranular insular cortex	0.487	0.46	0.537
layer III of rostral entorhinal cortex	0.486	0.429	0.505
outer SZ in posteroinferior (ventral) parietal cortex	0.486	0.418	0.493
pyramidal layer of rostral subiculum	0.485	0.395	0.469
deep layers of caudal entorhinal cortex	0.485	0.384	0.457
laterodorsal part of putamen	0.484	0.364	0.435
IZ in caudal midinferior temporal cortex (area TF)	0.484	0.357	0.428
medioventral part of putamen	0.484	0.356	0.428
pyramidal cells of caudal CA4	0.484	0.349	0.422
IZ in frontal polar cortex	0.484	0.346	0.419
SZ in midcingulate cortex	0.484	0.342	0.415
inner portion of medial ganglionic eminence	0.484	0.339	0.414
MZ in ventrolateral prefrontal cortex	0.483	0.334	0.407
layer II of piriform cortex	0.483	0.33	0.404
MZ in midinferior temporal cortex	0.483	0.328	0.403
SP in caudal subicular cortex	0.483	0.323	0.398
outer portion of medial ganglionic eminence	0.483	0.322	0.398
inner portion of lateral ganglionic eminence	0.483	0.31	0.387
VZ in posterior parahippocampal cortex	0.482	0.306	0.382
layer III of area 35c	0.482	0.303	0.38
superficial layers of olfactory entorhinal cortex	0.481	0.265	0.335
deep layers of rostral entorhinal cortex	0.481	0.258	0.328
VZ in dorsomedial frontal cortex	0.481	0.254	0.325
VZ in subgenual cingulate neocortex	0.48	0.252	0.323
SP in caudal hippocampal proper	0.48	0.251	0.323
VZ in caudal cingulate neocortex	0.48	0.249	0.321
VZ in primary somatosensory cortex	0.478	0.203	0.266
VZ in dorsolateral prefrontal cortex	0.478	0.2	0.263
SZ in medial temporal-occipital cortex	0.478	0.199	0.263
inner CP in temporal polar cortex	0.477	0.188	0.25
caudal presubiculum (postsubiculum)	0.477	0.182	0.245
CP in caudal subicular cortex	0.477	0.178	0.24
MZ in posteror frontal cortex (motor cortex)	0.477	0.177	0.24
SP in medial temporal-occipital cortex	0.477	0.176	0.239
inner CP in caudal perirhinal cortex	0.477	0.171	0.234
SP in dorsomedial parietal cortex (area 7m)	0.477	0.17	0.232
VZ in postamygdaloid region	0.476	0.167	0.229
SG in midinferior temporal cortex	0.476	0.154	0.213
MZ in caudal cingulate cortex	0.475	0.147	0.204
inner CP in dysgranular insular cortex	0.475	0.146	0.204
MZ in ventromedial extrastriate cortex (VP)	0.475	0.146	0.204
IZ in dorsomedial parietal cortex (area 7m)	0.475	0.143	0.201
outer SZ in orbital frontal cortex	0.475	0.139	0.196
VZ in orbital frontal cortex	0.475	0.139	0.196
VZ in frontal polar cortex	0.474	0.133	0.188
pyramidal layer of caudal subiculum	0.474	0.129	0.185
lower (caudal) rhombic lip	0.474	0.128	0.183
layer III of caudal entorhinal cortex	0.473	0.12	0.173
IZ in primary visual cortex	0.473	0.119	0.172
outer SZ in midlateral extrastriate cortex	0.473	0.115	0.167
SP in midlateral temporal cortex	0.473	0.115	0.166
subgenual (subcallosal) division of MFC (area 25)	0.473	0.114	0.166
SG in granular insular cortex	0.473	0.113	0.166
outer SZ in primary somatosensory cortex	0.473	0.112	0.164
SP in granular insular cortex	0.473	0.109	0.16
SP in rostral midinferior temporal cortex (area 36)	0.472	0.107	0.157
MZ in dorsomedial extrastriate cortex (V2)	0.472	0.106	0.157
SZ in rostral cingulate cortex	0.472	0.106	0.156
MZ in posterodorsal (superior) parietal cortex	0.472	0.102	0.152
stratum pyramidale of caudal CA3	0.472	0.101	0.15
SG in dorsolateral prefrontal cortex	0.472	0.0984	0.147
outer SZ in inferolateral temporal cortex	0.471	0.0947	0.142
head of caudate	0.471	0.0937	0.141
inner SZ in posteror frontal cortex (motor cortex)	0.471	0.0931	0.141
VZ in posteror frontal cortex (motor cortex)	0.471	0.0902	0.137
indusium griseum	0.471	0.0881	0.134
inner SZ in caudal midinferior temporal cortex (area TF)	0.471	0.0867	0.132
inner SZ in posterosuperior (dorsal) parietal cortex	0.47	0.0822	0.126
caudal (posterior) extramural migratory stream	0.47	0.0804	0.123
stratum pyramidale of caudal CA1	0.47	0.077	0.118
outer plexiform zone in extrastriate cortex	0.469	0.0744	0.115
MZ in superolateral temporal cortex	0.469	0.0732	0.114
MZ in posteroventral (inferior) parietal cortex	0.469	0.0714	0.112
inner CP in rostral perirhinal cortex	0.469	0.069	0.109
VZ in dorsomedial parietal cortex (area 7m)	0.469	0.0687	0.109
core of nucleus accumbens	0.469	0.0672	0.107
MZ in inferolateral temporal cortex	0.469	0.0669	0.107
outer SZ in posterosuperior (dorsal) parietal cortex	0.469	0.066	0.106
inner SZ in inferolateral temporal cortex	0.468	0.0654	0.105
pontobulbar body	0.468	0.0626	0.101
outer SZ in caudal midinferior temporal cortex (area TF)	0.468	0.0615	0.0997
outer SZ in dorsolateral prefrontal cortex	0.467	0.0564	0.0928
VZ in medial temporal-occipital cortex	0.467	0.056	0.0924
VZ in ventromedial extrastriate cortex (VP)	0.467	0.0504	0.0848
SP in superolateral temporal cortex	0.466	0.0483	0.0815
rostral presubiculum	0.466	0.048	0.0812
SP in perirhinal cortex	0.466	0.0475	0.0807
medial portion of the shell	0.466	0.0473	0.0807
VZ in midlateral temporal cortex	0.466	0.0472	0.0807
VZ in inferolateral temporal cortex	0.466	0.047	0.0807
SP in midinferior temporal cortex	0.465	0.0435	0.0754
IZ in dorsomedial extrastriate cortex (V2)	0.465	0.043	0.0748
MZ in primary visual cortex	0.465	0.0424	0.0742
inner SZ in primary somatosensory cortex	0.465	0.0409	0.0719
caudal portion of VFC (area 44)	0.465	0.0397	0.0699
inner SZ in ventrolateral prefrontal cortex	0.465	0.0388	0.0689
outer SZ in ventrolateral prefrontal cortex	0.464	0.0351	0.0627
CP in retrosplenial cortex	0.464	0.0337	0.0604
MZ in medial temporal-occipital cortex	0.464	0.0333	0.0599
outer SZ in frontal polar cortex	0.464	0.0332	0.0599
subgranular zone of rostral dentate gyrus	0.463	0.0318	0.0579
inner SZ in posteroinferior (ventral) parietal cortex	0.462	0.0268	0.0493
inner SZ in dorsomedial parietal cortex (area 7m)	0.462	0.0256	0.0473
lateral ganglionic eminence	0.462	0.0251	0.0465
VZ in primary visual cortex	0.462	0.0248	0.0463
SP in lateral temporal-occipital cortex	0.462	0.0246	0.0461
VZ in dorsomedial extrastriate cortex (V2)	0.461	0.0234	0.044
VZ in ventrolateral prefrontal cortex	0.461	0.0224	0.0424
inner SZ in dorsomedial frontal cortex	0.461	0.0224	0.0424
outer SZ in posteror frontal cortex (motor cortex)	0.461	0.021	0.04
MGE-Lateral region	0.461	0.021	0.04
VZ in posterosuperior (dorsal) parietal cortex	0.46	0.0197	0.0379
rostral putamen	0.46	0.0182	0.0353
outer CP in rostral perirhinal cortex	0.459	0.0174	0.034
lateral portion of the shell	0.459	0.0171	0.0336
outer SZ in lateral temporal-occipital cortex	0.459	0.0168	0.0331
layer II of area 35c	0.459	0.0158	0.0312
SP in primary auditory cortex	0.458	0.0152	0.0304
outer SZ in ventromedial extrastriate cortex	0.458	0.0151	0.0303
SG in posterior frontal cortex (motor cortex)	0.458	0.0146	0.0296
SP in ventromedial extrastriate cortex (VP)	0.458	0.0139	0.0283
MZ in dorsomedial frontal cortex	0.458	0.0131	0.0268
inner SZ in ventromedial extrastriate cortex	0.457	0.0124	0.0256
outer SZ in dorsomedial frontal cortex	0.457	0.0122	0.0255
SP in posterior parahippocampal cortex	0.457	0.0117	0.0246
SP in midlateral extrastriate cortex (area 19)	0.457	0.0115	0.0243
inner SZ in primary visual cortex	0.457	0.0114	0.0243
inner CP in posterior parahippocampal cortex	0.457	0.0111	0.0238
inner SZ in orbital frontal cortex	0.457	0.011	0.0236
SP in posteroinferior (ventral) parietal cortex	0.456	0.0103	0.0223
inner SZ in medial temporal-occipital cortex	0.456	0.00961	0.021
SP in caudal cingulate cortex	0.455	0.00888	0.0196
inner CP in midcingulate cortex	0.455	0.00844	0.0188
inner SZ in lateral temporal-occipital cortex	0.455	0.00816	0.0183
body of caudate	0.455	0.008	0.018
inner CP in midinferior temporal cortex	0.455	0.00799	0.018
deep layers of olfactory entorhinal cortex	0.454	0.00739	0.0169
outer CP in caudal perirhinal cortex	0.454	0.0073	0.0167
outer SZ in dorsomedial parietal cortex (area 7m)	0.454	0.00723	0.0166
CP in caudal hippocampus	0.454	0.00696	0.0161
outer CP in (rostral) midinferior temporal cortex (area 36)	0.454	0.00665	0.0154
inner SZ in dorsomedial extrastriate cortex	0.453	0.00616	0.0144
VZ in lateral temporal-occipital cortex	0.453	0.0059	0.0139
outer portion of lateral ganglionic eminence	0.453	0.00577	0.0136
inner SZ in frontal polar cortex	0.453	0.00556	0.0133
inner SZ in dorsolateral prefrontal cortex	0.452	0.00529	0.0127
SZ in caudal cingulate cortex	0.452	0.00508	0.0123
inner CP in (rostral) midinferior temporal cortex (area 36)	0.452	0.00504	0.0122
LGE-VZ border region	0.452	0.00498	0.0122
CP in midlateral temporal cortex	0.452	0.00492	0.0121
inner CP in subgenual (subcallosal) cingulate cortex	0.452	0.00486	0.012
SG in frontal polar cortex	0.452	0.00482	0.012
MZ in primary somatosensory cortex	0.452	0.00479	0.0119
caudal prosubiculum	0.451	0.0045	0.0113
outer SZ in primary visual cortex	0.451	0.00417	0.0106
SP in caudal midinferior temporal cortex (area TF)	0.451	0.00402	0.0103
outer CP in temporal polar cortex	0.45	0.00377	0.00978
MZ in midlateral extrastriate cortex (area 19)	0.45	0.00359	0.00934
inner CP in granular insular cortex	0.45	0.00355	0.00929
outer CP in subgenual (subcallosal) cingulate cortex	0.449	0.00304	0.00805
MZ in dorsolateral prefrontal cortex	0.449	0.00273	0.00726
MZ in orbital frontal cortex	0.448	0.00218	0.00601
SP in dorsomedial frontal cortex	0.448	0.00218	0.00601
SP in posterosuperior (dorsal) parietal cortex	0.448	0.00217	0.00601
SG in ventrolateral prefrontal cortex	0.447	0.00178	0.00498
MZ in frontal polar cortex	0.446	0.00166	0.00469
SP in rostral cingulate cortex	0.446	0.00163	0.00464
SP in orbital frontal cortex	0.446	0.00162	0.00462
layer VI of area 35c	0.446	0.00144	0.00416
SG in midlateral extrastriate cortex (area 19)	0.445	0.00141	0.0041
outer SZ in medial temporal-occipital cortex	0.445	0.0014	0.00409
SP in inferolateral temporal cortex	0.444	0.00113	0.00337
SP in dorsomedial extrastriate cortex (V2)	0.444	0.00108	0.00325
outer CP in posterior parahippocampal cortex	0.444	0.000964	0.00292
premotor cortex (area 6)	0.442	0.000731	0.00224
inner CP in rostral cingulate cortex	0.442	0.000723	0.00223
SP in ventrolateral prefrontal cortex	0.442	0.000696	0.00216
medial ganglionic eminence	0.441	0.000583	0.00184
outer CP in midinferior temporal cortex	0.441	0.000557	0.00177
outer CP in dysgranular insular cortex	0.44	0.000422	0.00139
SP in midcingulate cortex	0.44	0.000405	0.00135
outer SZ in dorsomedial extrastriate cortex	0.439	0.000339	0.00115
SP in subgenual (subcallosal) cingulate cortex	0.438	0.00032	0.00112
rostral migratory stream	0.438	0.00029	0.00104
MZ in lateral temporal-occipital cortex	0.437	0.00024	0.000876
SZ in subgenual cingulate cortex	0.436	0.000189	0.000699
lateral orbital frontal cortex (area 12/47)	0.436	0.00017	0.000645
inner CP in superolateral temporal cortex	0.435	0.000161	0.000615
inner CP in lateral temporal-occipital cortex	0.435	0.000151	0.000589
outer CP in midcingulate cortex	0.433	9.34e-05	0.000375
outer CP in granular insular cortex	0.433	9.28e-05	0.000375
laterodorsal subdivision of area 8	0.433	9.05e-05	0.000369
inner CP in caudal cingulate cortex	0.433	8.9e-05	0.000366
tail of caudate	0.433	8.74e-05	0.000365
SP in primary visual cortex	0.432	6.91e-05	0.000291
SP in primary somatosensory cortex	0.431	5.3e-05	0.000229
SG in lateral temporal-occipital cortex	0.43	3.78e-05	0.000169
SP in dorsolateral prefrontal cortex	0.429	3.43e-05	0.000156
inner CP in primary auditory cortex	0.429	3.31e-05	0.000152
granular layer of rostral dentate gyrus	0.429	3.15e-05	0.000146
polysensory temporal cortex (area 22p)	0.428	2.79e-05	0.00013
head and face region of M1	0.427	1.94e-05	9.22e-05
inner CP in dorsomedial frontal cortex	0.427	1.73e-05	8.39e-05
outer CP in primary somatosensory cortex	0.426	1.38e-05	6.87e-05
subgenual_cingulate_cortex	0.425	1.2e-05	6.04e-05
inner CP in dorsomedial parietal cortex (area 7m)	0.424	1e-05	5.2e-05
medial subdivision of area 10	0.424	7.69e-06	4.03e-05
inner CP in posteroinferior (ventral) parietal cortex	0.423	7.64e-06	4.03e-05
caudal ganglionic eminence	0.423	6.57e-06	3.51e-05
outer CP in primary auditory cortex	0.422	5.58e-06	3.01e-05
dorsorostral division of MFC (area 32)	0.422	5.26e-06	2.9e-05
inner CP in posteror frontal cortex (motor cortex)	0.421	4.18e-06	2.35e-05
inner CP in inferolateral temporal cortex	0.419	2.23e-06	1.33e-05
upper limb region of M1	0.419	1.92e-06	1.17e-05
SP in posteror frontal cortex (motor cortex)	0.419	1.91e-06	1.17e-05
inner CP in frontal polar cortex	0.417	1.27e-06	8.09e-06
outer CP in posteroinferior (ventral) parietal cortex	0.417	1.24e-06	8.02e-06
superficial layers of caudal presubiculum	0.417	1.24e-06	8.02e-06
inner CP in orbital frontal cortex	0.417	1.22e-06	8.02e-06
inner CP in medial temporal-occipital cortex	0.414	4.91e-07	3.34e-06
inner CP in primary visual cortex	0.413	4.11e-07	2.88e-06
inner CP in posterosuperior (dorsal) parietal cortex	0.413	3.26e-07	2.41e-06
lower limb region of M1	0.411	2.21e-07	1.7e-06
outer CP in superolateral temporal cortex	0.411	1.95e-07	1.53e-06
SP in frontal polar cortex	0.411	1.91e-07	1.52e-06
outer CP in dorsomedial frontal cortex	0.411	1.79e-07	1.44e-06
inner CP in primary somatosensory cortex	0.41	1.62e-07	1.33e-06
outer CP in orbital frontal cortex	0.41	1.43e-07	1.23e-06
granular layer of caudal dentate gyrus	0.409	9.66e-08	8.63e-07
outer CP in rostral cingulate cortex	0.409	9.38e-08	8.52e-07
outer CP in dorsomedial parietal cortex (area 7m)	0.407	6.15e-08	5.69e-07
inner CP in ventrolateral prefrontal cortex	0.407	5.47e-08	5.15e-07
outer CP in ventrolateral prefrontal cortex	0.407	5.29e-08	5.07e-07
outer CP in lateral temporal-occipital cortex	0.407	5.03e-08	5.01e-07
outer CP in midlateral extrastriate cortex	0.406	4.53e-08	4.6e-07
outer CP in posterosuperior (dorsal) parietal cortex	0.406	4.12e-08	4.36e-07
intermediate portion of DFC (area 9/46)	0.406	3.68e-08	4.05e-07
inner CP in midlateral extrastriate cortex	0.405	3.24e-08	3.68e-07
caudal division of IPC (area 39)	0.404	1.85e-08	2.34e-07
rostral division of OFCi (area 11)	0.403	1.66e-08	2.26e-07
inner CP in ventromedial extrastriate cortex	0.402	1.06e-08	1.61e-07
outer CP in inferolateral temporal cortex	0.402	9.05e-09	1.42e-07
lateral subdivision of area 9	0.4	4.31e-09	7.69e-08
outer CP in caudal cingulate cortex	0.399	3.51e-09	6.73e-08
inner CP in dorsolateral prefrontal cortex	0.398	2.55e-09	5.5e-08
outer CP in caudal midinferior temporal cortex (area TF)	0.396	9.99e-10	2.59e-08
inner CP in dorsomedial extrastriate cortex	0.395	7.08e-10	1.93e-08
inner CP in caudal midinferior temporal cortex (area TF)	0.394	5.03e-10	1.45e-08
outer CP in medial temporal-occipital cortex	0.394	4.9e-10	1.45e-08
outer CP in posteror frontal cortex (motor cortex)	0.393	3.71e-10	1.28e-08
outer CP in ventromedial extrastriate cortex	0.387	4.3e-11	2.03e-09
outer CP in dorsolateral prefrontal cortex	0.387	3.2e-11	1.84e-09
outer CP in frontal polar cortex	0.382	6.03e-12	3.9e-10
outer CP in primary visual cortex	0.379	1.51e-12	1.96e-10
outer CP in dorsomedial extrastriate cortex	0.366	4.97e-15	2.57e-12
