# Supplementary material for: Molecular neuroanatomy of anorexia nervosa
Source: Sci Rep. 2020 Jul 10;10:11411. doi: 10.1038/s41598-020-67692-1 (PMC7351758; doi:10.1038/s41598-020-67692-1)
Supplement: Supplementary file 5 — Supplementary Table 5 [file 41598_2020_67692_MOESM5_ESM.csv]

brain area	AUROC	p	pFDR	rank
lateral parabrachial nucleus	0.432	0.0154	0.157	215.0
medial parabrachial nucleus	0.486	0.619	0.816	168.0
paraventricular nucleus of the hypothalamus	0.529	0.305	0.69	55.0
arcuate nucleus of the hypothalamus **	0.603	0.000252	0.0146	1.0
raphe nuclei of medulla	0.471	0.306	0.69	189.0
pontine raphe nucleus	0.528	0.323	0.69	58.0
subcallosal cingulate gyrus *	0.561	0.0311	0.267	7.0
nucleus accumbens	0.457	0.124	0.496	200.0
ventral tegmental area	0.494	0.819	0.918	153.0
central nucleus	0.494	0.82	0.918	152.0
bed nucleus of stria terminalis	0.546	0.106	0.496	18.0
