# Supplementary material for: Molecular neuroanatomy of anorexia nervosa
Source: Sci Rep. 2020 Jul 10;10:11411. doi: 10.1038/s41598-020-67692-1 (PMC7351758; doi:10.1038/s41598-020-67692-1)
Supplement: Supplementary file 6 — Supplementary Table 6 [file 41598_2020_67692_MOESM6_ESM.csv]

brain area	AUROC	p	pFDR	rank
lateral parabrachial nucleus *	0.58	0.0477	0.593	9.0
medial parabrachial nucleus	0.577	0.0572	0.593	14.0
paraventricular nucleus of the hypothalamus	0.524	0.549	0.83	77.0
arcuate nucleus of the hypothalamus	0.487	0.751	0.917	133.0
raphe nuclei of medulla	0.533	0.409	0.784	66.0
pontine raphe nucleus	0.554	0.181	0.593	41.0
subcallosal cingulate gyrus	0.471	0.47	0.79	170.0
nucleus accumbens	0.579	0.0508	0.593	10.0
ventral tegmental area	0.57	0.0855	0.593	17.0
central nucleus	0.555	0.176	0.593	38.0
bed nucleus of stria terminalis *	0.601	0.0123	0.593	3.0
