# Supplementary material for: Molecular neuroanatomy of anorexia nervosa
Source: Sci Rep. 2020 Jul 10;10:11411. doi: 10.1038/s41598-020-67692-1 (PMC7351758; doi:10.1038/s41598-020-67692-1)
Supplement: Supplementary file 7 — Supplementary Table 7 [file 41598_2020_67692_MOESM7_ESM.csv]

gene_symbol	Negraes et al. Table S5	Watson et al. protein coding Table S6	Duncan et al. rs4622308	Lutter et al. Table S3.RestrictedEating	Lutter et al. Table S4.BingeEating	lateral parabrachial nucleus	medial parabrachial nucleus	paraventricular nucleus of the hypothalamus	arcuate nucleus of the hypothalamus	pontine raphe nucleus	subcallosal cingulate gyrus	nucleus accumbens	ventral tegmental area	central nucleus	bed nucleus of stria terminalis	fetal_lateral parabrachial nucleus	fetal_medial parabrachial nucleus	fetal_paraventricular nucleus of hypothalamus	fetal_arcuate nucleus of hypothalamus	fetal_raphe magnus nucleus	fetal_raphe obscurus nucleus	fetal_solitary nucleus	fetal_core of nucleus accumbens	fetal_ventral tegmental area	fetal_bed nucleus of stria terminalis	fetal_subgenual_cingulate_cortex	fetal_central_amygdala
ABCA12	True	False	False	False	False	-0.5593536222791566	-0.7120707547170776	-0.5948483863802053	-0.17297356918964982	-1.1217712925703067	0.3132426416896075	0.4027550912023952	-0.1388996624535921	-0.21053225540991904	-0.4986860977345317	-0.28492988916675144	-0.5071820534406148	-0.25852507692267945	-0.07142231463674213	-0.4982996531616598	-0.6628346023720421	-0.8716493791869191	0.22331464539680013	0.9017868498731086	-0.3075836191863522	0.9467884696786291	-1.1821485747150973
ABCC6P2	True	False	False	False	False	-0.6123504947597151	1.0206779213121382	0.9207394646230892	0.8579777041041586	0.7695410404660794	-0.05494003727456848	-0.5775618239409085	0.08039297597890993	0.3060118918074571	0.329328483280997	-0.9189754986146204	-1.529784371785098	-0.7778948852045223	-0.8326346357301121	-0.7363705832427018	-1.52665126293486	-1.5755471897716649	0.1746220494120538	0.10770226472513568	-0.1023450578415122	-0.027777494717962273	-1.5401306286133472
ACTG1	False	False	False	True	False	-0.4100663083572031	-1.046664969635131	0.16989428772510265	-0.6665366932766775	-0.38818111960772816	1.2227217148205127	0.6343164052763322	0.23551676953056355	-0.3930767549128658	0.03176564263737841	-0.6633827231023453	-0.3970148845338736	0.4705689748291194	-0.013390409318538113	0.11964505849644726	-0.6159345010338944	0.07538735013525588	1.0251179107126949	0.12682832238370526	0.2553891354386398	-0.5314510333052535	0.20612357660227698
ACYP2	False	True	False	False	False	0.7879899221345552	0.5186377824364818	0.4354961484064888	-0.28558703223646026	1.0578794575889732	-0.4464213403260737	0.15304680805404489	0.6933360205466697	-1.13559543602989	-1.3410428564317851	1.0842383839460048	0.9669853530809572	0.38804421322078936	0.9161503141737404	1.6002240007539308	1.4871973346520129	0.966486209180254	0.03660839403631064	0.7839237672919175	0.16873332284546413	0.44704702988212724	0.31314405099426046
ADAM20	True	False	False	False	False	0.15413085001745175	1.0430856763804397	0.1978739385256256	-0.7057474308633871	0.02942771890853173	-1.1508958905915996	1.1812565236412504	0.0989002106035123	1.037334094707769	1.6411655214660614	-0.9916959035601316	-0.19256317920397675	-0.6281252566295348	-0.6958819248209335	-1.9606066060171932	-1.9851965304393124	0.8300266501521996	0.261494060134561	-1.1118182462536048	-0.4438330821059969	0.1572260491432726	1.0478887779686206
ADGB	False	False	False	True	False	-0.33095755089916723	-0.436344302236196	0.0265600665191576	-0.035873384719734024	0.16820861750136212	0.16931738410245592	0.1492731815904875	-0.2003191581696453	0.2311401402475479	0.3913509797833534	-0.6074832075640099	0.21525718641155409	-0.4147750691469449	1.0743892352341566	-0.9447420653977672	2.045463664509231	-1.376905975001044	-0.020342869700087668	-0.8679160475851184	-0.7870574676629223	0.1649131664612232	-1.0820199851251284
ADH1A	True	False	False	False	False	0.2782629754978712	0.8985507632797912	-0.03658036313495405	1.1957795130451632	1.2363464703590679	-0.6051406315423841	-0.1244655700083105	0.17649633246452331	0.2812270612907522	0.5346804149214481	-0.24472285005969166	-0.8579010861217232	-0.6277382928423844	-0.3664871313039171	-0.3998774636107579	-1.3425453590214838	-0.3036231408816304	-0.2216387641032436	0.24661237918938414	0.26746881445459025	0.2319119119398686	1.0082934519477584
AFP	True	False	False	False	False	-0.6984416826016941	-0.5334821252365407	-0.5814807980519173	-0.3594804655767674	-1.0154364241502196	0.05620404806424454	0.09083006651907924	-1.0574840337572249	-0.25540384527988685	-0.43840815663662414	0.10145060110050264	-0.08645189901089398	-0.6228264300135419	-0.3671512495409261	1.5146490080924997	0.4262178489671797	-1.1668934640182067	0.06496662108048486	-0.4388108949364001	-0.4926533622303886	0.11133082251305983	-1.5229735119981636
AGAP1	True	False	False	False	False	-0.06281029605768414	0.39313347698609774	-2.1226588088545704	-1.8287231510548847	0.3370903441517917	0.4245247810081952	-0.8390202855227967	0.6699889069815431	-1.0112513666856509	-0.5859239332620304	0.2681210479708344	-0.0448744383504226	0.16298392817824653	0.3656038859577713	-0.5354208340989425	-1.1889540047969336	-0.3103893397319083	0.2655085674090916	-0.05815641319331316	-0.3158532828286398	-0.08889966580037563	0.4465832820047198
AGER	True	False	False	False	False	1.0938955843845617	0.6468932808453551	0.06372635756788153	-0.1929613858516269	0.7956334706852248	-0.8580097712045889	0.41509801716834904	0.7226402179132986	-0.19130587851109795	0.31567109799913506	-1.0495041482464933	-1.1095132798831957	-0.15142766949432004	0.2473838755574315	-1.276175258809491	-0.6814136108043911	-2.7263548819506096	0.07790747945440235	1.2158402434711035	0.5477520571795498	0.0632278674549071	-2.4542242419092384
AHNAK2	True	False	False	False	False	-0.7240791785733622	-0.2871771139296869	0.4154362467973151	-0.9105825886544324	0.8897380033923425	-0.2419307672847705	-2.512416733086499	0.3048884222453704	-1.241854286079743	-1.6409192191337023	-0.7214907366238098	0.21926833090242398	-0.4323748790875724	-0.4862941239470016	0.5439323354358154	-1.1442864265022883	0.11944439961103608	0.02140434400697216	-0.466053748669872	-0.6756083485500709	-0.30643799669080346	-0.2972295059699199
AIF1L	False	False	False	True	False	0.5410988610951936	0.4952898541369892	-1.1817077723799003	-1.9713396929726483	0.7496311993532527	0.4517037915046817	-0.11821519896905068	0.7764791067938539	-0.7933213120054079	-0.4256503473442524	0.8394696459425095	0.5321228972258983	-0.047504684943677086	0.25726438076637753	0.8469939280691382	0.5914761507812971	0.2278282630655048	-1.2740822535854646	0.9094462710475699	-0.08934858687786762	0.2542633569137919	-0.19223824746272905
AIFM3	True	False	False	False	False	-1.2218010611932542	-0.3697254735436588	-1.1708557523661185	-1.3112728366126971	0.012823931808160329	-0.2752334030814681	-0.9124121211406491	-0.4296160233572049	-0.9381074734245428	-0.17432712544259835	1.2164092458950757	1.9231646929727384	0.6214739256915743	0.2784198166182486	2.349121616253776	1.2691623365454088	1.3403954542314405	0.16642398269860104	1.2645397226903707	0.6434785828067617	-0.44564697737772613	0.8110179602922937
ALMS1	True	False	False	False	False	-0.4491962776297572	-0.7967580817688807	-0.2709173624292258	-0.4999303662523193	0.1571695846391518	-0.2878031514172836	0.8981765337406138	0.08148043689582173	0.4199559421369008	1.3359411617817227	-1.8930218348608945	-2.7079839407973374	0.011435495824866993	0.19373605222540927	-1.7917230854759874	-0.9213211471504136	-1.8195733664203435	-0.3320139529857649	-2.0677426770973906	-0.9292658159434959	0.11971168288368118	-0.506504907534491
ALX1	True	False	False	False	False	0.35196853404781914	0.5282748592843225	-0.40886592850534864	-1.2160066156512843	0.3469617798443895	-0.9001367361076851	-0.8013859447087689	0.3761621697201378	-0.956884077466	0.02413199745458089	-0.12358996621508594	-0.6332134864771363	0.5337286493129141	-0.2281258041281405	-0.6161649441001891	-0.3835723049568408	-0.3238614245264794	-0.3796524239830145	0.7644710118017641	-0.6498350573992184	0.13275821822218117	0.08673048202140983
AMIGO3	False	True	False	False	False	1.5344908410039797	1.8957755343370208	0.7213796221860074	1.9127195634298444	0.4011315079620042	-1.0673532147905382	0.30469349178982313	0.5526995351694229	0.004645182252834834	0.2875991882187462	0.2559663625187725	-0.3770823758687874	-0.021671652576344232	1.2619597297077392	-0.9273578830756976	-1.7370663065039291	0.8800985258626488	0.08964221665817013	1.3560430717954406	-0.9876960404086456	0.2329555284784157	-0.4633524162482572
AMT	True	True	False	False	False	-0.5835609244581853	-0.4835992108734065	-0.0233866810029274	0.4206469344605767	-1.0011426407523103	0.23385671215564025	0.39543180341014256	-0.9252980541789166	-0.30626612626143523	0.5379150883503212	0.904517458031832	0.2453439922694092	-0.2460260772977329	1.2383658279343932	1.3274585851218048	1.7284449065696763	-0.10291871408446086	-1.5610405168817	0.5630674333859403	-0.4342270669368592	-0.25038399478539447	-1.0963395774026252
ANKRD20A5P	True	False	False	False	False	0.253612095462168	0.1538940954816101	-0.1672719654118197	0.05955870162193753	-0.912252267393675	0.007992689511965934	2.4592507667346197	-0.5668857203797749	1.031710130684704	0.7747340613665844	0.8443643230701255	-0.33602717688406364	-0.7077560459667366	1.268932821474803	-0.35842387129792075	-1.5364402006134068	0.18606780613703175	0.2621995349608489	-0.7324999922713686	0.1411477031415621	-0.7294487079787221	0.8029833394323258
ANKRD29	True	False	False	False	False	0.2621213950233857	0.5512064054501503	0.3252788826075205	-0.4538674821648872	0.8027747054481347	-1.0157516022725093	-0.5526596165228913	0.8527993670749411	0.4251713571866649	-0.4900013717076199	1.4191565358891465	1.5335364015955373	-0.31679624603013795	-0.7825304379545123	1.4479968635359928	0.2620224000999601	1.3636628005994709	-0.004768442395392876	1.197511128972919	0.2317213384842571	0.2815954485879274	1.0730200602823703
ANXA1	True	False	False	False	False	-0.050072796322159004	-0.2508117848775805	0.3746813170720393	0.3362496042030938	0.4462389824099143	1.2480374985696887	-0.830393000998476	0.6592979877784539	-1.2613185247033327	-0.3781635995395243	0.3403256502081584	-0.16034784180426925	0.7250949090262009	-0.013426652054886969	0.0925147346184983	2.3670073739497672	-0.01621435694809123	-0.5352841607661114	0.4218743816395344	-0.13507892879141936	-0.1384530373005076	-0.2026676134249198
ANXA3	True	False	False	False	False	0.6089026973911795	-0.08566850879708737	0.4800662734840338	0.08636931870623438	0.322390696841219	-0.4101122377449841	-0.6440139868771251	1.0404348832084964	-1.2153178744313162	-1.1310772294565212	1.0009212122805209	1.1286252273946342	0.5425563265626985	-0.6281033252606077	1.023196978089772	1.0091878290895455	0.637624679253435	-0.01921963572971332	1.1051455858040535	-0.046154275776886335	-0.7855051182442928	0.28466343590351817
AOC3	True	False	False	False	False	1.1464282550386136	-0.0023785683856711428	0.042000565097661424	0.6565788201797179	0.4995417834416681	0.2482579360358169	-0.06103688323725787	0.5832810499159105	-0.26752732144749497	-0.291299392385469	0.91422879099667	1.1053902812089278	-0.5122844643148214	-0.6429831705462367	2.4880212946864706	-0.13972054385663465	-0.12777767848236682	0.7278260688862479	1.2784062532456164	-0.39519365142253904	-0.31981464657451636	-0.1943442596782673
APEH	False	True	False	False	False	-0.20452174191734845	-0.1194891723717467	0.9791082279832878	1.3275254846938989	-0.0044637306663137255	0.5079869316524663	0.24243509070589844	0.1723134348583535	-0.0495166465054096	0.00990560332371751	0.4627085075344293	1.050830245728658	0.3619111097494909	1.049683158514787	1.2310391243989134	-0.5239204280709432	1.15873482310308	0.020778237784557813	1.057562289841051	-0.005820489329184997	0.05122992680080348	0.18684708781942722
ARHGAP1	False	False	False	True	False	-0.03153324580481507	-0.16569663542676533	-0.7922726833575026	-0.15738603923343986	0.2502891198335254	0.65468029880877	-0.048988877549564415	0.3091734879317575	-0.21298684297719814	0.3208679000896026	-0.8132576459275737	-1.0926499269982362	0.3742725836786516	0.404471889109433	-0.6589888742785373	-0.8593919787660506	0.08015499217241179	0.13419264538744072	0.4154802769123912	-0.5275264575630048	-0.36169555582001034	0.10583146422319933
ARHGAP8	True	False	False	False	False	-0.7513757813016756	-0.421809133938694	0.5565296636921537	0.9563817953044608	-0.7634161615459631	-0.14880115881352315	0.10381480239739801	-0.6358862870498002	-0.3304207849492184	-0.27865215703164936	0.3577055904785104	1.2706545308400228	-1.0525207287969738	-1.469125017744279	-0.35162345590470084	-1.8973457316788975	0.952049330521444	0.408961744617223	-0.2899882429600023	0.2489140775728576	-0.5267909858062777	-0.9910949171659529
ARIH2	False	True	False	False	False	-0.7281816615292984	-0.26757175685573137	-1.806587853439143	-2.0417210406379938	0.02361112612095606	0.28161734659310833	-0.4636381365129966	0.30873006793590624	-1.0703773531247094	-1.0124195539646912	-1.1280490514584427	-1.5081087949195555	-0.06990610849209836	-0.7024733356050331	-0.9714914075579706	-1.257934113564813	-2.1130798585122252	0.14290371587720244	-1.0402628976468635	-0.06786385026728363	0.3806889088971273	-1.1736283052986467
ARIH2OS	False	True	False	False	False	-0.13330893492633342	0.3517488250777997	0.3901485980105922	1.8267744866850109	0.7319480759960226	0.008858050514492986	-0.2011737249708523	0.3760599971841349	0.03496159559421785	0.20051957077924412	-0.5362465250301583	-0.8261924283799332	0.6095729982624657	0.5684497998457069	-0.14613964941997834	-0.1892182593789	-0.5432807107057018	0.3019458796055266	-0.35210754498897123	0.6439863041235723	0.7756748531451959	-0.8301985337033446
ARMC3	True	False	False	False	False	-0.4108950042371613	-0.12614290479382095	1.505894818646948	1.8364224521293664	0.658103446037094	1.1152402203842682	1.9440304161857052	0.09240254294136907	0.043630418914839854	2.456510042991936	0.3402596921064063	0.05273470927307974	2.2653203378036277	1.699569378713044	0.29033685380505697	3.655180699400336	0.057482028518531465	0.16380595206880375	0.2460283968363832	1.7008268951528964	0.4811811151650873	0.23431455591729478
ASB3	False	True	False	False	False	-0.6703930718685921	-0.4206302178525658	0.2284102555931396	0.960113986350086	-1.206245789052955	0.95899466201937	0.18434746997964965	-0.9259029537947644	0.6734107494027333	0.7344747876098616	-0.10677406512304066	0.5854155653247555	0.2542023459397137	0.41954965995141547	-0.06881568161832767	0.8737173793243858	0.4715639585332994	-0.6279536356065574	-0.9771048277944784	-0.06881150868102248	0.1174017238248839	0.6625239313656652
ATP8B1	True	False	False	False	False	-0.06621124182434936	-0.6865358159478003	-0.19474262806424172	-1.3904742200772324	-0.2901142373851357	0.2729491951367148	-0.8026290248745265	0.05355859536808775	-0.8810292908588471	-0.9863400325348316	-0.3777415440840868	-0.2925111897397549	-1.8147593890812437	0.3649462239017408	-1.053433388431143	1.190758404761619	-0.3932794701911901	0.29803087841243103	-0.5910882867236995	-0.4190445571382187	0.09192723742678448	-1.4291221326839665
ATRIP	False	True	False	False	False	-0.3923813019778754	-0.7835327656827891	-0.8698314519180034	-0.16468446496270858	-0.7862608734050627	0.08301352255231184	-0.17071932477422402	-0.4252788166247565	-0.010100882447732292	-0.37098800729568215	-1.442347954943532	-1.6205030076485958	-0.9169416242045936	-1.5064929840797123	-0.5473229958180792	-0.9822046534499028	-1.9906020533960616	0.4378845165050755	-1.7146921728579283	-0.8280352569678693	0.05236683331016171	-0.9968657465011478
BDNF	True	False	False	False	True	-0.3214718254685026	-0.628933371391675	-0.26563762087614634	-0.0887319024569549	-0.9934040362077652	0.21834779238658225	-1.918547449952528	-0.9192161180976876	-1.2068020375483601	-1.3954294687124482	1.3392728453725873	1.657339400813152	0.5962667174360754	-0.5227402550821831	0.5202486448747935	-1.0022425759846652	1.1053872860383165	-0.05799534804401405	0.9671319972924988	-0.0447346573141513	0.15683457417857052	-0.03462395015769976
BMPER	True	False	False	False	False	-0.9319158678913902	-0.7564422902221073	-0.6848788123076506	-1.4252864450481368	-0.7770424094619289	0.019156045926720492	-0.4617596041398906	-1.2166395123698603	-0.9304876267635792	-1.0060529421599402	0.3401187782335921	0.12691354165423588	0.59147129037876	-0.3167006705537577	-0.2863922617599966	2.3013665524934352	0.4934233614457405	-1.3112377165428628	-0.3553534491340839	-0.3456775230548129	-0.5004078812778187	-1.3161489515226497
BPIFC	True	False	False	False	False	0.2410746363026779	-0.3382276338318899	0.21862072047725967	-0.19403421187808528	-0.0755474357482617	-0.2466861520685716	-0.30739722131483593	-0.15159320265497633	0.6667133960300685	0.5663270720568855	1.1599032175433177	-0.09676271272368027	-0.5489175205347766	-0.4777001840510004	-0.5109471507805674	-0.6003836703296063	-0.7430611812819542	1.3625517451843243	-0.2112053059115126	-0.04850569176855371	0.17268630866351106	0.8833754925269147
BSN	False	True	False	False	False	-1.1097140467894162	-0.9562843190128381	-1.191968474942798	-2.2642805924256706	-1.1538115655191306	0.5276784931853159	0.2279876473697905	-0.6448697630834282	-0.08725184038913063	-0.4135249861584377	-0.8511748510061908	-0.7607283650020467	-0.2598765982356682	0.6188855385305562	-0.9375533888703766	-1.447366721984019	-0.469719389902053	-0.08506202312466303	-0.6618522874121973	-0.7850793687633926	0.06034083275968608	0.35131288592274806
BVES	False	False	False	True	False	0.8882340925196142	0.7914492817173817	-0.4621851559637915	0.1347192185182073	1.085302411672988	-0.19904140539116671	0.28730821214191804	1.3250326093258542	-0.3085281098946436	0.3782419056925581	0.4343257736218809	0.9391056455481062	-0.305400256446553	-0.2999566263602779	1.3047514824963675	0.3743775808761884	0.17313495367075274	-0.3947335200829335	1.5918962026248766	0.3377843379148369	-0.3007012970127006	0.13903813466076803
C10orf105	True	False	False	False	False	1.0782427249211095	1.300580797245059	1.4521804688342193	1.3491251755309621	1.3855751971010188	0.14655226821214956	0.4737176841682262	1.2639313521309292	0.945669671311802	1.5117587440862237	1.2732444945091363	0.7097409474923685	1.4763519756212269	1.729661071001212	1.4849174543073216	2.873438152632858	0.8299556431307392	-0.19507566170724625	0.5280537850241946	1.1675670144919714	-0.3325835589680463	0.6891624766201053
C10orf107	True	False	False	False	False	0.8514908678688524	0.42357133958281984	0.3169663790167584	0.8152727987192039	0.9043459165319064	0.5636578501160249	0.4219828047433736	0.5568590992802638	0.08006060995763449	0.15110594122667825	0.8357820641543148	0.5319033089467351	0.930007442692684	1.1149319944830842	0.6746906886574543	3.2737611258198767	0.2353516277861384	-1.5140095179533677	0.007135117741567402	0.2052017356075768	-0.028258028525428764	0.40278050396599346
C11orf87	True	False	False	False	False	-0.5515414904404711	-0.6613789940865222	-1.327987651622983	-1.276302579453873	-1.0448959257873078	0.3979481898509768	0.21070826348020885	-1.001519559405773	-0.6594052526081814	0.010856572299025685	0.9095972385939256	0.8907260227685617	0.9925309597331852	0.3523544115672282	0.9061506219779404	0.16463767693623227	1.2425143580070976	0.8518021802694747	1.0319538313163832	0.8268275561060316	-1.0457221095780398	0.4345908073041451
C12orf75	False	False	False	True	False	0.9908011309780844	0.900151127149259	1.366779368804523	1.324860933191384	0.7444449980304301	-0.1111922420180078	0.7719568743437217	0.2776875775057648	1.6238559968307502	1.236015061493762	1.2088631172815447	0.9444779258743884	-0.8772317837294984	0.19698406175137692	0.4949096122588778	1.9306305572285145	0.5694834404215385	0.5219722777238729	0.6103892815287575	0.7818747448331644	-0.7969652299887463	1.0550311697001666
C1orf53	True	False	False	False	False	0.6091335001967485	0.3295651154410622	0.6405827376469381	0.6843282757828426	-0.30258632105366445	0.4300802106039187	-0.5573816236272832	-0.3816045091157969	0.43981805544514857	-0.2559220408305993	1.3746029639792159	1.045910794082726	0.9075518203949008	-0.8547936698270743	-0.04512263952028206	0.4977254118638585	0.006547248541956444	-1.0590470540563404	-0.033340707840050166	-0.11142785118344964	-0.8036678881946703	0.5510787917707102
C1orf94	True	False	False	False	False	1.3539895231597343	1.0363704819149449	0.17063296412448553	0.5984436915213388	1.206308447561107	0.05597618031678371	0.26675678708306794	0.5298618511392058	0.7383071339984703	0.4827901953057015	-0.6453836056420524	-1.07753134179868	-0.3714563421754657	-0.15106784064157666	-0.1820825649291573	1.0257027548306124	-1.9337668214804324	-0.2198493178381934	0.4505053156815967	0.4610841789340199	-0.6264981443714284	-0.28735748467483846
C2orf61	True	False	False	False	False	-0.6522827820605437	-0.9929239402723395	-0.4767365068757004	0.11036790835666004	-0.8865891845599141	-0.2846874696285812	0.8927028899167122	-0.6779248979702291	0.5429990053693219	-0.3200753740803813	-0.0992538115592974	-0.3991584969389404	-0.056950962240147174	0.7648593508156233	-0.3704790517465623	2.5283708673553424	-0.5604718173305061	0.2553867419331317	-0.9076342645386912	-0.06693027711971039	-0.47103364404501474	1.2783293237743834
C3orf18	False	True	False	False	False	-0.9351118954163072	-0.31067748614478263	-0.874305113435258	-0.4058051907821145	-0.15566582182946928	-0.5702713376609447	-0.41292778999227336	-0.13840736876597598	-0.95685238837649	-0.5832668747766693	0.5997336990095296	0.4767557283869434	0.19556339390714925	0.3171784362989923	0.3722908007424459	-1.0673593064293043	0.2860300037920111	0.14494729847693938	2.114120999753933	-0.09195122929417493	0.24803054686640671	0.9926704546980136
C3orf62	False	True	False	False	False	-1.4328164444577056	-0.8679455363495571	-0.011292066148217206	-0.10933335740112304	-0.5720471087161031	-0.12549652961475502	-0.6393340884618329	-0.60139800248101	-0.34261472581899305	-0.7709871805205244	-0.7100591979877352	-0.0486024218540811	0.44860420671225903	0.6112901165624709	-0.7915852160264485	-0.789122203288631	-0.4406961093830146	-0.12899833323279475	-1.7806799519273837	-0.10024416749505652	-0.06267166806389678	-0.31753851564143476
C3orf84	False	True	False	False	False	0.36802601445023775	1.3256367611717257	-0.23428706910444397	1.3003694049402477	0.7116810819672492	-0.29227579450733043	-0.2998275410604717	0.537853339476873	0.3909851442589575	0.39291882396907307	-0.28518038697389114	-0.5394689282776614	-0.2570698069031638	0.6946875778641829	-0.38758070957120827	0.09904681088302963	0.3350996794285919	-0.29337186240299323	-0.01847975108030728	-0.1814851833027929	-0.236371536239259	-2.380876344464708
C6orf223	False	False	False	True	False	0.028947173612430044	0.4931620317135122	0.6727353307249018	-0.3706151281514654	-0.17643714178083975	0.0808998002916758	-1.0401167919096828	0.4362947489880685	-0.1466725676726748	0.4646114133407293	1.113188778960043	-0.5047827899729002	-0.8969315572918101	-0.924073129072933	0.021072418259302058	-1.4466188246799498	-0.7469621411487409	0.5247783218553114	-0.1876115480601162	-0.8145488430271768	-0.01635803624092654	-0.29356851261827965
C6orf25	True	False	False	False	False	0.29530512184595514	1.869925913361301	-0.08758819016952094	0.7462039406355153	1.0387589805110249	-0.9558486281704	1.0942047104722443	0.9952260802911072	1.130774930821577	0.876143706038705	-0.756078116796612	-0.6684848614373867	-0.5683754890504431	0.6746522533540903	-0.2639212377716691	-0.722096892964215	-0.26320773091219785	-0.14329251336740045	-0.4304582096464785	-0.5062276583107034	-0.005182037464898944	-0.6243251944749852
C9	True	False	False	False	False	0.3655103289898263	0.945927449017393	-0.24409743458775665	0.7566618239254232	0.2674112502991497	-0.038446802583831534	0.19579575993624587	0.3014000502720507	-0.43190954035730106	-0.4487253056461422	0.9233128294218488	-0.9116630848340922	0.6347443301622417	0.008942793737974759	-0.9357047456444676	-1.4238094974887034	-0.9267324087942086	0.058969993151944226	-1.0800068926065085	-0.7455625174189819	0.2500423504099165	0.31864069929122774
CACNA2D2	False	True	False	False	False	0.1367736671614781	0.627251590953681	0.7498224311530021	0.9227769255130568	0.402374512315759	-1.1320031147707077	0.8000491629565453	0.6130795589532747	1.0851599550763944	1.2456799220832349	1.10328191830048	1.3566868202138676	1.071303590843173	1.5981657273621537	0.9236589957038752	-0.6180424030568217	1.2366764606284908	1.1412969254306076	1.1134658467673726	1.0597375723999745	-0.5602280161340895	1.3869834838407715
CACNG5	True	False	False	False	False	0.5953441340329618	-0.3469933676948359	-0.7972184164392578	-0.25457943311556586	0.21708140904953424	-0.3600603187305328	-0.2858323540454719	0.6944126981542232	0.15246573961585672	0.455950733567049	-0.2492631042180121	-0.3633284338421824	1.477455918652672	0.12572100991490706	0.08201308573204458	-0.1198175440733796	1.264567736846002	-0.3024118950633402	-0.3522258398492065	0.028362869758400244	-0.44578969958222975	-1.5619116829642783
CADM1	False	True	False	False	False	-0.03897670475104337	0.32614442973281105	0.8204785386222323	0.4728264272993114	-0.3960561668072711	0.07524992791297529	1.135050697744692	-0.17009919525382616	1.08530946003298	1.0772693737524577	0.6287879609868622	0.4082234664649824	1.3245294612224536	0.8494074189853388	-0.7856896319325978	-0.9288771987613949	-0.1945228514061315	0.7687504602784959	-0.6004617581887917	1.0383253411017201	0.1413290878689193	0.16091194322077165
CALCB	True	False	False	False	False	1.6107782546745582	2.024742009515348	2.215503120955131	2.043743553152265	-0.7878966169517174	-0.7905623770196912	-0.3910659941532579	-0.7866998917506026	-0.514559114301701	-0.58731937904149	3.337466178543295	3.309064154335048	-0.8743443873732779	0.7236353927800646	-0.18219053401414576	-0.8806074993565464	-0.7153856369476312	-0.08921037708754262	0.14457964605521825	-0.2461287827732617	-0.33465454585736465	0.2240914493878755
CALML3	True	False	False	False	False	-0.18469954278355027	-0.28400025474951096	-0.9066494629594862	0.6337954452753123	-0.9753622990768218	-0.5504549989246139	-0.2595504462716844	-0.6354334014619714	-0.8650725983982258	-0.8550156634989801	-0.3325325740840143	0.4126727245093709	-0.5490614548318399	0.4493330316054341	-0.5982689876198505	-1.1345345831773397	-0.1731808438400344	0.4181903818305607	0.5680699900290505	-0.4576795023965877	-0.13937695748928927	0.10364856694486196
CAMKV	False	True	False	False	False	-0.11735638824343513	-0.10114484902699103	-0.07824426278473154	0.1047308372146049	-0.8765087568477601	0.8642926791823433	1.0676924892796371	-0.38039455963331176	0.870686838712499	0.9565147990657192	-0.3639880890376175	-0.29995360197320314	-0.4376996710841448	-0.6447490042076544	-0.29458580972698944	-1.3692808572736044	-0.2908540775274207	0.41951864020360574	-0.5611255102080525	0.10002860664784972	-0.29350959884487554	0.5485459540523799
CAMP	False	True	False	False	False	-1.04573671957242	-0.3971583602291309	-0.7431574463725049	-0.2239926143087468	-0.3915949274407066	0.3628690517981901	-0.3229352073130973	-0.1300864583162247	0.048204282979429684	-0.3981793427763925	-0.08304322488020706	-0.5079672785534844	-0.7339764409870451	-0.4262524378966934	1.2549060634121152	-0.7046879968992555	-0.617201463062802	0.11757939981999442	-0.03312884427567722	-0.5267007305205814	-0.054050283836668774	-0.5860276213047448
CASP5	True	False	False	False	False	0.13526029189332034	-0.3501964741266562	0.8925518272978585	0.9140358303406304	-0.184782663713276	-0.21982215042934306	-0.6158528410095058	-0.362150269453988	-1.0998289694795145	-0.6120179696659844	-0.2699077736616245	0.5942940756468921	-0.7643234225976485	0.0923458505650101	-0.6705445279291271	0.02484802464403533	-1.2330263592141777	-0.7906944857391895	-0.053739709131991886	-0.5211263658856407	-0.49499686487634076	-1.2192255717881741
CCDC36	False	True	False	False	False	-0.2734381509676785	-0.1417568357235215	1.023406934767228	-1.145276127085438	-0.12536144849343694	-0.2028870939174204	-0.20739055283876853	-0.019503658677237124	-0.12442195806852092	0.2356008714398483	-0.222748144198916	-0.7499612523355287	-1.1756782744384036	0.2609340344079291	-1.1670346571043575	-1.3359420980352799	-0.0997693239231664	-0.11804624170066395	-1.532557323625285	0.5704616042815523	0.5516854891147532	0.6670753065012828
CCDC51	False	True	False	False	False	-1.59753953803616	-0.7628760702655178	-0.8697503707165974	-0.4853248435805193	-1.0117686168732898	-0.33433627275555056	-1.0686037907113726	-0.6664559471022141	-1.0710433649758906	-1.1376629802603675	-0.6386369164857634	0.0921024537250359	-1.9044128412918	-1.304519498831321	-0.46591751129779396	-1.383622841090143	0.1915359506872354	0.7301229386480558	0.08883365933723025	-0.8280753392127012	0.2926205083949009	-0.9972547519451962
CCDC71	False	True	False	False	False	-0.5214310493710216	0.7728457407224851	-0.5003961540451326	0.6053952098654221	-0.4917600187890173	0.2701754667354417	-0.15090835856941434	-0.09941941006491352	0.7387929576383578	0.2725202127985637	-1.29377346580389	-1.457301635588184	-1.6422362064170797	-0.499000580422762	-1.244091345021165	-0.6790881354293046	0.1646740325783371	0.19900754084987868	-1.0700655000793005	-0.2358687187818304	-0.35920871033594487	-0.424112096437615
CCNO	False	False	False	True	False	0.12192447119999868	0.18269946020903896	-0.22143940610641294	0.3242368416948364	-0.11672926667381335	-0.0014732183968649284	1.5888613395676363	-1.2220023119971728	0.6330625971634161	0.5664785083487046	0.08580642986217613	-0.32337959975331104	1.769814860533626	-0.5837636794071127	0.3428566476094194	-0.6025058117313208	-0.03299005078425093	1.2979030669021063	-0.4792876018412247	-0.18002814644354825	0.1116515034238151	0.21613131552098286
CDC25A	False	True	False	False	False	0.25310632789833154	0.3667232347561961	2.201719606979415	1.7091752548610513	1.2431325630338204	0.08997186738548864	-1.0490179865819824	0.8596964079013812	0.09759886718589744	-0.3925484776757864	0.44018183899549657	0.9214633014935316	-0.2114300500954429	1.0954382288695377	1.187158171070541	0.2636251865739886	0.5804385808022979	-1.2747352278770352	1.3900739869622751	0.27007798693647483	0.04371663193741421	-0.25924694663686837
CDC42	True	False	False	False	False	1.1347706560381008	0.4622166811031208	1.4385224298679824	-0.08644078312969794	0.8338860739554702	-0.08680364983414639	-1.8381812856212945	1.0285655480535894	-0.7464692749445789	-0.5801489918370407	0.26372295377397553	-0.08566973345374762	-0.0823511746847102	0.37689573928210063	-0.0502546300124365	-0.09387448938448344	-0.13983869070918736	0.6465097787313028	-0.11237352844453116	0.4581835393667551	-0.25840332836098506	0.4651703669167978
CDCP2	True	False	False	False	False	-0.3568933092098832	-0.15489185672871414	-0.281664673779966	0.13956721811344874	-0.5463062010827606	0.3177477728308821	0.3682172587637278	-0.8080855243501593	-0.21363270350611466	0.0778758749178256	-0.7790417704597513	-0.5953733469146415	-0.2275134543130465	-0.2890978416925692	-0.754354727934069	-0.7704513746409949	-0.9757474491999452	-0.5760782625347942	-1.2613674081358583	-0.5184940972185654	0.3470922479781382	0.5216422369532614
CDHR4	False	True	False	False	False	-0.6271153689663114	0.06732921241771021	1.0174971674096178	0.6882795587135799	0.04480847769880743	-0.1943064303804381	-0.3668339636688383	0.2590423603552677	0.7809102292832301	0.3611030382225434	-0.2928720291500542	-0.8450097918908298	-0.4843697027338961	-0.7461372003240322	-0.8466169300676839	-0.7064139699306108	0.6305437043980116	-0.0922576459581593	-0.7308190935902121	-0.3838243495377111	0.2886356196681252	-0.62074563489187
CDKN2B	True	False	False	False	False	-0.9430778976149702	-0.3844309253453971	-1.2688314358365682	-0.6135966295902019	-0.8612892873901868	-0.1983362412730512	-0.8797413294122248	-0.5352435744581457	-1.247538368899871	-1.0421175815515815	0.9877957432959468	0.4618145753955914	0.6818664636615257	-0.4375870794775749	0.06245021047693189	0.7339580699007293	0.04425033163762726	-0.4461894249848466	-0.025024873651984136	-0.4823433628218358	-0.10466115229481877	-0.011166152712333233
CDRT4	True	False	False	False	False	1.0102266554773078	-0.138192174050771	1.337906005125561	-0.07094986979019467	0.13636054197600714	0.15766036851432758	0.18198074556257324	0.06234588886944398	0.1378027139214457	0.7677982919818864	0.19445139402960832	-0.5515851133091211	-1.1508123233069742	1.167942729022367	-0.4463633600169846	0.34019013699871314	-0.5261428761340206	0.005274916352247304	0.7303790871583096	-0.5325261768712702	0.41848748609037206	0.31483105593358257
CECR1	True	False	False	False	False	1.3557263716601604	0.41723172074132825	-0.2151109949791393	-0.29005936543640704	0.5720800980905628	-0.5822128525579485	-0.26312878221617914	0.6053779919010509	0.19224557015886207	-0.4314109197074403	-0.9209114888276948	-0.5202429455711501	-0.2064046334479718	-0.32882336900798864	-1.1246215234775043	-1.0280745568608547	-0.9205543879485985	0.2651031586242176	-0.8812479906344768	0.20176657232560746	0.9409971788928407	-0.6459619952026021
CECR2	True	False	False	False	False	0.2385960766702923	0.21662379953023173	-0.7687820117275155	-0.7397884944864209	-0.055138926310740084	-0.6322850298301608	-0.07283422740726943	-0.034809733897592315	-0.4576779108257011	0.24565822253913	-0.8491517969774055	-0.9968186076372992	-0.8988262183412407	0.3996854414802168	-0.5041949730259426	-0.8090377390803914	0.2654248585720138	-0.08055993547070675	-0.7469052598916172	-0.4882221708403779	0.5098246102455933	-1.299235992751498
CELSR3	False	True	False	False	False	0.4955117442640948	0.353254887061594	0.9463322722804249	-0.2128170469774663	-0.5504599646751422	-0.8637867606205691	-0.2653750193932121	0.17800166495419822	-0.11202961258320024	-0.3203058926449584	-1.4824551175087726	-2.376964584713645	0.13876941628398146	-0.4971547218564286	-1.771475516990975	-2.082116285169403	-0.5063642724472962	0.6776702669649578	0.027772790066459885	0.4956446618247845	0.3101733906989332	-0.9003561506948528
CFC1	True	False	False	False	False	1.2365681139714706	0.8528491685768136	3.1892062338374756	2.7806041782687463	0.6232424892340909	-0.977045954221118	-0.2658247141384165	1.0568706978256213	0.7158847801080829	0.846802892252227	1.7917038618558163	1.8090492932448596	2.060188732372024	2.3566666219426025	1.8095058642403528	2.5987456501107555	1.4645276253774653	0.8661076680370005	1.4697317913787031	1.4735076075389926	-0.7600994254871196	1.6371384516293492
CFC1B	True	False	False	False	False	1.2378218506105607	1.0369315792582188	3.0707376280627114	2.893203840136948	0.7387739615399356	-1.0125046297939104	-0.36361040237220893	1.1881613689147317	0.9465324601553856	1.007712321909333	1.7263796910399467	1.7446393871412067	2.049080262788905	2.445468786289396	1.8259823127337595	2.7201575203917105	1.4717524812245282	0.8715952865403769	1.3457987338882906	1.4617495628497208	-0.7589322151344932	1.6767882681348767
CHAC2	False	True	False	False	False	-0.047857412412777835	0.09177254097130944	1.7361488244117684	0.9883927409543988	1.2985086029804394	-0.5902446876739669	-0.3517594723720039	0.14049960336687692	0.6215478587740709	-0.5664545939533457	0.9109836998129298	-0.1040222128011799	-2.0780251422742397	-1.0088348924102124	-0.018729931207856043	0.18519680652666254	-0.3090357490608692	0.11005463523918044	-0.14573227079658327	-0.18320804043622105	0.4303186404149369	-0.06864818104156667
CHRNA2	True	False	False	False	False	-0.4980486624413972	-0.7020198140725096	-1.1086936463938	-1.0481328027626602	0.11841568325689872	-0.5399359451612545	-1.0455962566013293	-0.2975244790219704	-1.0837842834120062	-0.918811214613122	-0.3067555123233787	-0.26238404704735485	0.3263685414408354	-0.15118312006180518	-0.2276804469596017	0.14597975960917994	0.047507392436514716	-0.5683257978371778	0.07763608050807203	-0.2967367732280639	-0.38678561622746604	-1.0204775462212625
CHST2	True	False	False	False	False	0.7791394099680925	-0.0918624833176717	0.8081215557224929	-0.10041589789695443	0.052358695389140335	-0.4872155777142418	1.6601469245390783	0.1789931373885402	1.0530379338134332	1.2669690026499612	0.8191301539653969	1.2424884477769211	1.0620964632456114	-0.5551999430036184	0.22465447362560734	-1.1647107348234451	0.09286046023966807	0.9512148527091052	1.3917541337566717	0.8877595116779441	-0.540927909803932	0.6399722873100445
CISH	False	True	False	False	False	0.09745601824054068	0.022667137528182675	0.2361351628149843	-0.017064445813333256	0.7489158564780345	-0.06564781275749683	0.00666375445205029	0.8607593651615065	0.42754431167401097	0.17122072677396322	0.09313312581105407	-1.2759281691509041	-0.8625229767092665	1.061350016574785	-0.5264384444119358	-1.554139837412461	-0.9809132120714024	-1.0499382401610309	-0.07232677270919086	-0.3653777781391981	0.681635599175007	-2.1071149356000776
CLRN1	True	False	False	False	False	1.0068378195727947	0.4897789954499698	0.04614167390493287	1.1435571345723958	0.7677425577423698	-0.7120751124807905	-0.07678886655701415	0.7409409486769868	-0.08318987903162316	0.3217055648975144	0.7788926722113368	1.0487053619228477	1.6523717828174838	-0.3147660603665561	3.0864780678929264	0.15547422170199982	0.14245746197526796	-0.488778147239932	-0.9029118629393442	-0.7382745596585941	0.1540404596389264	0.6898006919245094
CNFN	True	False	False	False	False	0.9842772703035032	0.8257135358637061	0.00015275045428102542	0.291270425218052	0.4635934158423621	-0.605329682197307	1.161271412549279	0.5967027210029529	0.8042938533701154	0.7715323987632202	-0.20746880025639866	-0.3073000227446669	0.6188096646549853	0.22739424008388584	0.024995467975458933	-1.1684437446756069	-1.1480943276244155	0.10036116008925264	2.1459774049774296	0.6606277588191429	0.3217911211496574	-1.6490209007546657
CNN1	True	False	False	False	False	0.04655235496273704	-0.005947045537858187	0.23744943021027576	0.91142311264035	-0.048147545914088215	0.3972553662057382	-1.2769846233753113	-0.0686593632898667	0.06687014970581298	-0.9484559080005092	1.8143063240223518	1.7125494233753689	0.2660427056126977	0.6314930631611239	1.1738450583333735	-0.6474305246760163	-1.1866053620908947	-0.4918921307146288	1.185724292000771	0.22533761746100245	-0.6546470598238804	0.20338554543929988
CNOT7	False	False	False	True	False	0.6770962240627958	-0.1640984012136428	1.2480742750962168	2.1090984159217223	-0.6250398734473082	0.6093135929248892	1.1767230753644868	-0.24293786153886884	0.712305191941648	0.2010048843582657	0.09949474051551647	-0.4615764450794793	-0.26897959984785064	1.8093050745028816	-0.7277604600978318	-0.8129501504994626	-1.074737562354466	0.9012327578939224	-1.4008139286269594	1.079328064484721	0.41886663531744467	0.034155689950967294
CNPY3	False	False	False	True	False	0.3120647805505096	0.4346243044425932	1.4091897768541224	1.8777805479206933	0.1937974552782096	0.9852003594172328	-0.5336559687318032	0.4762545571437914	-0.05035780417953303	0.5753234642769363	0.1502352990502079	-0.2067394932300084	-0.3194430068966501	-0.8862196552257419	0.4178351688220555	-0.2881705983071592	0.4501802750774852	0.9402920503604094	-0.9764427372701652	-0.7376236126336646	0.05462414093074478	-0.2447395714058963
CNTN5	True	False	False	False	False	0.0930726674612481	-0.2391028445067124	-0.2221411920747604	-0.5702800112718419	-0.3774283550150928	0.42146957411793495	-0.8590999182828356	-0.23152350847498024	-0.31059635064334745	-0.4551733591646307	0.12452263813430753	0.95603642241772	0.0022240555960628314	0.15993461758638353	-0.647381364749514	-0.6506690801567595	0.7128478193045512	-0.18781444125253025	0.047537980024370485	0.2838099890279677	-0.06576171466972724	1.6205615459991554
COL22A1	True	False	False	False	False	0.04869141846225509	-0.15813947638956996	0.5478785185157613	1.9792829701356092	-0.783226073582578	-0.13654769170001124	-0.27636202105908986	-0.7017575941681589	0.3041583556293596	0.5883866201147031	-0.41223684335186617	0.07768196325240621	-0.4455077913534483	1.2717766402968926	-0.08589938956996246	-0.7103910237721743	0.3913879581334976	0.6973905784143759	-0.4774175436249487	0.5351820257477468	0.4043100281168717	-0.37710660552463215
COL4A4	True	False	False	False	False	0.5497211927183032	0.4983602920027842	0.17110397960947238	0.06157730431807393	0.31382254030849377	-0.6609770335928722	-0.6884141660749946	0.885018878087696	-0.9231330812908096	-0.5038643841134959	1.3563563133382333	1.4715483603469448	-0.4778486462366937	-0.21838450865787945	0.7266033309980355	-0.03618934771713341	0.8409177970770061	-0.669172027153212	1.1278642558568277	0.2159374659097001	-0.5543194035442073	1.5096055534954806
COL7A1	False	True	False	False	False	0.09773417128051673	0.7595442964229207	1.2768358815456675	1.833860298562388	0.5873866609831041	-0.34363286092764306	-0.2431665212253157	-0.2960718563967177	-0.9094904411103072	0.2258883110017946	-0.5307711806750223	-0.06922818537949109	-0.4611526879571414	0.9540033549346796	0.4705961182421745	0.9138220389381336	1.2852413874963275	0.7120376438735563	1.0669479738335828	0.8324735489908096	-0.37656244604193523	-1.150691491509899
COLGALT2	True	False	False	False	False	-0.3223985301676683	-0.5885740930049568	-3.0821166969085354	-2.1127007562629205	0.4621567177271258	0.4901423763899298	-1.6819261210508278	0.19200668924992725	-2.1087926145557425	-1.529000681276587	0.20576498343529745	0.125181044079454	-0.4160794844861278	-1.1487189372454163	0.8576851508351637	0.30366015553410275	0.908534118973612	-0.1205353773823078	-0.567742865770782	-0.19764245273157705	-0.2991033700654866	0.6444841657892361
CPNE4	True	False	False	False	False	-0.2659380701795712	-0.15666923552097886	-0.32856104980655354	0.1261332255119256	-0.7393840104482374	0.3791038874456769	0.09715853605236956	-0.4404704586235082	0.5557786590321729	-0.2697887655358437	0.7479752759410232	0.9310958114835896	0.2928299063449978	0.2857802386128889	0.2947143556738612	-0.994154008391761	0.6856208723616154	0.8008778099575022	0.3567647139476028	0.2866600979742773	-0.43739092072122926	0.806622893587612
CPVL	True	False	False	False	False	-0.09443822384999136	-0.1812082881674455	0.3747278985703144	0.5036797156110763	0.15384280787605606	-0.4099067461066889	1.7517928870971378	-0.6179368109585078	0.3158435246079853	0.8420556519426102	-0.5150981375233799	-0.17136150546252113	0.3905419189782342	-1.4971446274303195	0.13406577322059	1.0797501899925899	-0.8785619662984081	0.6475137279257166	-0.745738850694246	0.2548091904126107	0.6289541798152375	0.2564409720101553
CRYZ	True	False	False	False	False	1.0027128178729126	0.8905570339775745	1.594879959924825	0.9428669189191052	1.03825298404494	0.27523646435972576	-0.9334035395021156	0.6930073259451373	-0.4010196401385424	-0.2568250521677298	0.2509378502151144	0.2661447259000127	-0.286546262382234	0.4169655053252612	0.40474093508247067	1.6887058096501104	0.3487147394393785	-0.8236851565151206	0.13279685276172726	0.2853223389030328	-0.18221127004408358	0.5526705684971058
CSDC2	False	False	False	True	False	0.022988613382687668	0.2266791023895398	0.6501810038576571	-0.27363022455047875	0.3750251197071851	-0.9074328143807336	-0.13224376539086544	0.3341182954231921	0.3120928517836214	0.4532916906777903	0.44787756584439226	0.5349174339235127	0.2325966153386657	0.7000365381678582	0.8067763188819386	2.0462821503140165	0.4568664134242332	-0.18237557282970332	1.6233527171157855	0.5745821907154541	-0.43950694469247154	-1.3100755264535486
CSF2	False	False	False	True	False	-0.13541380432257116	1.3630841306201034	0.6071045634436966	1.4733180369885677	0.5244293847945084	-0.7519323228788173	-0.16896017737476784	0.8239082626753363	0.6513545953948019	1.1395401425119338	-0.3858337641856331	-0.29892840215037525	-0.9790986796299712	0.1883229425634383	-0.39298180199803495	-0.7514974208350129	-0.4553300419472643	-0.0012677439263132225	-0.5848814742685743	-0.7598758242876557	0.21439747139815069	0.568299580821662
CSPG5	False	True	False	False	False	0.7646959863409675	0.7536910080949242	0.11121834166183107	0.3170394713343469	0.4185550890044693	0.4413304964325404	1.125440597501002	0.5152998035786958	1.3344587705612578	1.3254544860333088	1.222084766012469	1.389623039735011	0.8837262554184117	0.047007845241035066	1.4961910019066194	1.6338872995244993	1.2876490003330563	0.10690204324514058	0.8893212833875778	0.28728612962686506	-0.4275739930695029	1.4841335997864094
CTF1	False	False	False	True	False	0.7633873453890497	0.9355720275134652	-1.2477371785448552	-0.3748686584205611	0.7773941876567779	-0.44255216044615536	0.4089699516364222	0.3958073617779014	0.6453080270303658	-0.3447218861487047	-0.6237795171809924	-0.6961683549949647	0.056256006492035264	-0.2546017601035531	-0.20067617874486865	-1.165021779991095	0.1665969788592628	-0.03022274968399092	0.5643072377576366	-0.17238416349157598	-0.020749347131423068	-1.8397157565449596
CTGF	True	False	False	False	False	-0.6848774244100622	-0.3993154425405349	0.3581884524208695	0.05970193756224596	-0.32090532604812283	1.3893628638108908	-0.4826550041743126	-0.23946470610485315	0.8892578913799415	-1.1192236753025824	-0.3914649364870158	-0.08336619572983002	-0.14720451610826246	-0.5209677695664943	-0.5403227068967719	2.351567549750848	-0.04743837520324923	-0.6373913260601346	-0.7314776967440579	-0.3770130662195704	-0.43341884623918253	0.19147974664610434
CTSA	True	False	False	False	False	-1.7553921750449717	-1.2212132264802036	-0.1687918955032099	0.3761254480518663	-0.8482848648297378	0.1565996373359583	-1.6021369174094853	-1.0677925115706992	-1.1126901338241932	-1.1618129904628869	0.4001662614886707	0.6175861408177576	1.5460188789863525	-0.19715437099952204	0.2006439191581628	0.7792951460752953	0.7509527123687731	0.5958854352346451	0.5955223544336894	0.2742527184387484	0.05340140105995869	0.961080122452772
CTSF	True	False	False	False	False	-0.3758630039358319	-1.0735692360136102	-0.2283393238666811	-0.8502583743950493	-1.0824636573773645	0.7418089837661319	-0.16360041763451175	-0.3677451238397073	-1.1613814199426469	-0.4119623973449232	-0.4837776975554264	0.04471589834178998	0.9928298206919032	0.05083544338349925	0.2875401917570023	0.1296321999765986	0.38333254172055065	0.06104055253307741	0.27861457710384985	-0.3931500392106634	0.6082214059975576	-0.029688321208282388
CTSZ	True	False	False	False	False	-0.2724878308994304	-0.07152946867360606	1.9116280269360613	0.3030616682867054	0.7888587713848071	-0.4759807539081843	-0.4893601509576349	0.07030258214188674	-1.5046024973713374	-0.750081058187055	-0.11906781097116953	-0.6240133149876251	0.209068028151176	-0.028786416511136517	0.18981694205262686	2.1183745202895468	-0.2311754666914307	-0.8838067363776521	-0.26072291685357685	-0.5512009288102627	-0.08486700650748112	-0.33501171857212103
CUZD1	True	False	False	False	False	-0.93584151232016	0.13558625757409862	-0.6639409217467038	0.8614438894011865	-0.058320544925975513	-0.5381140844430257	0.634888848710225	-0.32576637482691023	-0.17654804276246308	0.6964001450971914	0.607893399554145	0.2621313350420021	-0.28509357287132003	0.3061350818726682	-0.16062374733972792	0.06471071967807385	-0.6375470870727584	0.7544762948567263	-1.0128242789808173	-0.4376251168239282	0.2655989023764344	0.2489888601384896
CXCL2	True	False	False	False	False	0.5636061791155077	0.18521958036976333	2.348667574031775	2.7723396204317208	0.19598014939029385	0.2996379799195653	1.0815525345778536	0.2680658274473749	1.184552784570506	2.712912178852396	-0.00016623510174225883	-0.303105693657558	-1.183786311535338	0.028227321953239626	1.3450279211481682	2.040399478466425	-0.691802205409847	0.39061570136026014	0.1591922967540561	0.39043440911774735	0.18993297403811213	-0.26674186763995344
CYB561D2	False	True	False	False	False	-0.4449846532317451	0.10341903379515073	0.09528240416659914	1.2786606850184463	0.19604213796544495	0.4648449532319902	-0.17922335491381172	0.0728413076359996	-0.2458562032329539	-0.2764438963834382	-0.7243566184438271	-0.4205078196129264	-0.7919057951096654	0.5592181514101245	0.2026613070647509	-0.5585967581800666	-0.19439009812050453	0.7713941900268118	0.7459827880676051	0.3057509058608162	0.4263704515211367	0.06832676060122661
CYP4F35P	True	False	False	False	False	-0.4823996988323842	-0.34448192232699104	-0.062013511973398515	-0.8592441653264071	-1.0906755078015764	0.31631199208725075	1.3648741354789982	-1.0424294508867369	-0.22543479327292595	-0.3839135364347499	-0.0633869817148855	-1.8116454878003168	-0.3321680510089497	0.7825102205045212	-1.4618729923458802	-2.73276844685785	-1.4138054793615882	0.6622972292673776	-0.3292152944632064	0.1058469862587611	-0.0717611955267932	-0.020583571466974482
DAG1	False	True	False	False	False	-1.2439763808767197	-1.4607505175373745	-1.2273567732966968	-0.15272169145695286	-0.3860755952017453	0.7793703420750596	0.11027561934040576	0.1781780017441084	0.28056342083981994	0.12714508805511165	-1.136566311480505	-1.0576929663003285	0.24032924419233656	-0.8090027559143786	-0.3254334201497676	-1.2230957445868755	-0.5609599308589772	-1.0553827775592668	-0.2264903458583557	0.17419380666256085	-0.09294316851698496	0.2518298192505941
DALRD3	False	True	False	False	False	-0.39272083949318987	-0.9326434286831906	-0.9948614400965664	0.9062166806765276	-0.9518607866457052	0.6891030584281526	-0.37938600247734505	-1.2097284583017558	-0.4924438172107904	-0.7099657822955869	0.01895596974019865	0.41196351890330857	0.1862905617665621	0.3488921968465648	0.5053325110200348	0.43048887575331257	0.2732821656882472	-0.046300069635114655	-0.03965764908326355	-0.14494619521459795	-0.2309769316359999	-0.0920762454129774
DBX1	True	False	False	False	False	1.615279293795276	0.2860350882873449	0.6427372646484166	-0.25008336560680433	0.3918265651498669	-1.2205067838372152	0.4704265330247948	0.916521778592566	0.5578147456439211	-0.2585700166037697	0.22365329812363574	-0.13044021128345806	0.5637956420694882	0.009942071758480496	-0.3807459722472332	0.0629154423884	-0.06180631404433256	-0.3181723151355429	1.220378376685573	0.11664453591250926	0.24027207066045728	-1.7515825270299414
DCAF13P3	True	False	False	False	False	-0.5095918980818098	0.113894921161498	-0.9300083544571454	-1.310731082723347	0.3561164538130345	-0.8532166349782615	-0.06343281887317558	0.0986105397909169	-0.19114533748501555	0.28074646934559944	-0.7675097578980044	-0.6870167116884978	-1.2163922225370964	-0.20293973397460988	-0.2321127221869675	0.10047465716625782	1.0111734097919007	-0.11911701516496567	0.13546101569632327	-0.08229824327996912	0.10824045702139073	-0.20811936592865637
DEFB1	False	False	False	True	False	-0.40432330838000696	-0.4078352072792749	-0.6993604156358852	-0.8723413915173994	-0.4717191603930097	-0.4534428570544605	-0.4736574683941238	-0.19790640348009214	-0.7001463084911353	-0.3954273003566321	0.3728055659696862	0.11640345188801385	-0.6433530043652229	-0.08940507094079164	-0.8192003917031222	0.2185065291913846	0.5370719336184	-0.1948939734059756	0.4755514084259762	0.3794437719406879	-0.28278822786535535	-1.4808274383121136
DGKG	True	False	False	False	False	-0.6650002363322829	-0.4693094906878564	-0.8493552053337954	-0.4207585429538125	-0.2896598735085846	0.1008434864327952	-0.6404435637206013	-0.9703326127018044	0.9436220651172345	-0.4437414513188678	0.8525644943462561	0.8998277432735192	0.5713528630375357	0.3220144130454906	1.292049195349212	1.4019665773195304	1.7979342296240912	-0.1686362746525276	1.1486038264004568	0.4456116046186137	-0.20039475488003744	1.441831061388366
DHH	True	False	False	False	False	0.370441128019019	0.5272562098277087	-0.7342938767212711	-0.5500588948780526	-0.29112031311331393	-0.9943797884134861	0.0947625861140072	0.4474149570707941	0.7505616348167083	0.06051985534763761	0.8920976982275982	-0.377042067143028	-0.33926980608599955	1.124181802003647	-0.9792653326441594	-1.3306402450813002	-0.7177677410500731	-0.18080985763295185	0.6898692226940562	-0.5557216164411779	0.09210691797580169	-1.361760818930308
DHX30	False	True	False	False	False	-1.0901173602309109	-1.0578716471967675	-0.2824424944597049	0.9307583360282914	-0.5886062988674086	0.10691049209463696	0.050401921349202204	-0.3875688937477013	-0.5511028874695566	-0.10712909303247604	-0.14584884023546474	-0.027755890662082432	0.7862098564304482	0.6690659608030357	0.2873513037871104	-2.5290033274655177	1.1519642786181403	0.5343242235774945	-0.2232250622164283	-0.38425346117350745	-0.3557657415474234	0.02596942412672378
DIO3	True	False	False	False	False	0.2890525894413173	0.2355622194762658	-0.7326737653217542	1.797947420728719	-1.1835921616697358	0.5649291339273821	2.348974770224852	-0.5408305042450879	1.202684605223872	3.0185556379790066	1.2058148991989734	1.4873592622594574	1.9729961314238265	0.9725303459825548	2.2061910093670516	2.1843626705247328	-0.21369894112852594	0.9872269158088792	1.386457452450983	1.9581742571840748	-0.30901051114637795	1.3445233340516458
DMKN	True	False	False	False	False	0.3564918237676073	0.5290102918243998	0.8587796027103906	1.9961015290425357	-0.06272186702511688	-0.25095835506701025	0.8567882285755554	-0.12160082880126913	-0.8012012364277772	0.5133029774174382	1.6861715948710785	1.6326666732988888	2.555559293198421	0.2879750182381928	1.6365914613474557	0.740003745570666	1.560444662872392	0.17187870589285975	1.9064063575546664	0.7719566180587615	-0.6417091602883963	0.13873695986845502
DNAJB13	True	False	False	False	False	0.2815535850271828	1.2635053781825478	-0.5704772451816061	0.7902083747964722	0.25010358796164245	-1.3403303676533986	0.24891535936455625	0.678715672335937	0.5564032378059173	0.13332998247989256	0.4184125212190581	0.6958986017376176	0.18836703199356344	-0.045040999505268436	-0.4044146166694061	-0.7211464936657859	-0.3067260549729901	-0.02317213982732995	-0.1267791059472499	0.07729853725165065	-0.4144296546128074	0.5013009218011357
DNAJC27	False	False	False	True	False	-0.2830129865335823	0.20205432922458386	-0.3484128520989289	-1.2184201920226412	1.8478150141352296	-1.4010411393020623	0.096584789661708	0.4774562145376701	-0.2328696490099862	-0.19753210819832653	-0.4890333525617125	0.6464679203854721	0.7929241448527162	0.15081399596403136	0.042197538113754096	-1.739107597259102	0.16217927312644653	1.00224642440168	-0.2571067896583914	0.6776194585972584	-0.335320400965532	1.2463723789150638
DOCK3	False	True	False	False	False	0.2021218144449977	-0.9806155767457873	-1.2623041729923905	-2.8622518712611567	-1.0131828157226554	0.2075084891466683	0.0818229071625748	-0.6295440017792765	-0.4455158772869957	-0.3871292084485796	0.1663437386713088	0.8644796216767899	1.0819291967720808	-0.9925149773397274	0.3436929585636576	0.2863914408562528	0.2819744901167299	0.11112991505338787	0.7459648788753903	0.7060142142040514	-0.4510091678748492	0.358827542065243
DPY19L2P4	True	False	False	False	False	-0.4618105676746211	-0.35480010862629063	-0.08217803989967762	0.720341072988349	-1.6561767649142438	-0.12071247176988202	1.2614157040963925	-1.5957409125724795	0.6662670893328816	0.9445414816486918	-0.3644342592873509	0.3180922349126464	0.14164462850029186	0.4621463909871531	-1.3370918014034474	-0.4719469036434414	0.11569270455430596	0.9277654457695572	-1.4286251597265327	1.2083635721381976	0.04737178330623184	1.0896106715267462
DUOX1	True	False	False	False	False	-0.3588709021255253	-0.8201385628582634	-1.0161495464158357	-0.7174912543269789	-0.2553482948260532	0.27154251228029913	-0.216558841478572	0.4192552523557104	0.5791254898810597	-0.7218615475450494	-0.5433641672129288	-0.4784833809418076	-0.535062347934501	1.5099476991495002	-0.8825652261504758	-0.4482827373966648	-0.2575655374223768	-0.16464267738428826	-1.1607452164928185	-0.7360684003402613	0.298867436832071	-0.4220013041000385
ECHDC3	True	False	False	False	False	0.1875075634865952	0.12410395341471035	1.66885879447984	1.5081696422464417	0.16456172926823714	-0.2682375271317011	-0.4286563911311713	0.030287971922106638	0.5857178196206341	0.4740762325064576	-1.4113677724592522	-1.4253155174316745	-1.818144985803116	0.915328586828852	-1.6285739222735478	-0.7049553085834261	-1.1451248780609529	-1.2100697691726727	-1.2626287718942195	-0.5674842488738905	0.2501921862373653	-0.3987463018811328
ELP6	False	True	False	False	False	-1.235236224801857	-0.7186994805565794	-0.6492737962239372	-0.7153401992892716	-0.6480051964724812	-0.9157869756014658	-0.29949477349358633	-1.0661588865798324	-0.7099158683233276	-0.4819204105751577	0.01885273251147017	-1.8485311962761042	1.0387362676998415	0.09438980154149773	-0.3523906117886285	-1.033769450962461	-1.5090249636484971	0.7510970468022848	-0.5787928029744025	0.2621119367701196	-0.4121513151005476	0.09681560404881845
EMBP1	True	False	False	False	False	1.002551739024643	1.087020854159945	1.2316211953821103	0.6132853554709636	1.1552048418508494	-1.0889363008128572	-1.6350706886909208	1.228609153642463	-0.8748345292203729	-0.4313708128297566	1.4966489534540586	1.6543301840884803	0.5913248290486279	2.4218300760501017	1.1695110790023693	1.0799202919042954	0.8737926863579726	-0.015337656828893069	1.1325109787247534	-0.3588415280295554	-0.40034524235462365	0.4156814668150469
EPS8	True	False	False	False	False	0.97498510738343	1.39729867305221	1.2350628202841292	0.5845659588889439	0.9144490591253659	-0.4322649110309156	0.8420875429076231	1.093391254638029	1.2838874585676243	0.9639026899128956	0.33807255679969545	0.4924560491552222	1.9725481873330768	-0.09634605013012737	0.4317440094647983	-0.9807753590156416	-0.12771113247073634	-1.2002800723220672	0.5083823005021737	-1.1101747251408036	0.5400253775180122	0.9003581984526736
ERBB3	False	False	True	False	False	0.6612470409433483	0.3739278194311684	-1.888387479643955	-1.412722700121356	1.3302132643627351	0.27663049581911325	-0.2543017651938128	1.226852492835107	-0.5505654447551416	-0.4437346341884671	1.019262531911779	1.0538491097560916	0.2456928793204895	0.021273685167800205	2.369206525370517	3.5662578729813528	1.3761820828954316	-0.3669594680472128	0.9456379187413402	-0.09586818091396122	-0.14331762060978412	0.3893565977532518
ERLEC1	False	True	False	False	False	0.4218412163793297	0.349386922177489	1.5775686507972748	1.4259729738169156	0.35408093889552955	-0.003332200022793841	-0.1645091104661936	0.07429217193217688	0.754494605182043	-0.05755756826152615	0.7500662174255529	0.2775886405533496	-0.6482451770916787	0.7163490020262501	-0.3712872359097109	1.033656479189484	0.4123853413695696	0.3335246177011158	-1.336317724377745	0.06301393552186553	0.2183642016404748	1.442573037742115
ETV5	True	False	False	False	False	-1.0681540991718883	-0.8273332030659659	-0.7392975554889778	-0.2426970307581835	-0.8496095550303835	0.9931754916646992	-0.03255558467040575	-0.30068069625162497	0.932201596436242	-0.20999452233353727	-0.4404896186966208	-0.5093251702964153	-0.7432695132026674	-1.6228324403150136	0.13030789762150832	-0.8351070619580033	0.1455517889310318	-1.7076027812486152	0.4795490528450905	-1.1593361042161023	0.6241435931100666	-0.27207732615433566
EVX1	True	False	False	False	False	1.117809822072062	0.6061299416788568	0.3707296224743051	0.008125841460682182	-0.0172249134428764	-0.6067914751611989	0.3363394444789227	0.7494603627535904	0.2862048096831718	-0.4459693012064464	-0.8268785993646475	-0.2875774813288239	-0.9423517685352948	-0.585798989391489	-0.986691601141274	-1.3669197060743292	-0.9701791361963866	0.7384602062214933	-0.47619896815663104	-0.18221640182024496	0.14328847319415697	-0.1837638409486288
EXTL3	False	False	False	True	False	-1.6998662843532966	-0.7152184341281318	-1.7257743978139692	-1.6641397080396068	-0.5134948366103987	0.17638406848074575	0.4219084905215664	-0.8010751980648546	0.3802697780283141	0.02358599394491319	-1.1003995043252173	-1.5255995751547555	1.142287415663661	-1.3346945436546007	-0.04981422980001008	-2.3465264475225065	-1.3269510134506917	0.11143402024018408	-0.4572669739549496	-0.5493759301365458	0.14418529503290486	-0.0424389571222315
F5	True	False	False	False	False	0.42491894361432336	0.10006199545801772	0.07724990558687275	-0.10829279154289267	1.6679571639347928	-0.26143162190266883	-0.9738244002280304	0.4216324559927147	-1.0389803505240538	-0.5942870458843894	0.6168530976997469	-0.09987774218147533	-0.15516017299345924	0.31683931497755097	1.1228544168534629	5.83442123392107	2.228891963396726	-0.8133030709846171	0.2908457998872862	-0.7191407285319401	-0.4731285614256109	-0.06879317351774658
FABP12	True	False	False	False	False	0.25228631281728664	-0.5123276508869155	-0.4119363449693825	2.5767176711571937	-0.27237136821426416	0.2781517153944982	-0.018178018180808275	-0.4214737254537885	0.3362512185001552	-0.21488423746156507	-0.6898014310261661	-0.4068245462805738	-1.3684040787828735	2.2013214212377696	-0.4544678599531654	-0.7195911477542961	-0.2783996360564891	-0.5433077968783824	-0.8808564221346495	-0.5529083014317461	0.2596752041830375	-0.4179818578091483
FAM135B	True	False	False	False	False	-0.432549238334124	-0.6579137892601692	-0.8401827813307812	-0.8512080146938356	-0.6046792199483528	-0.2552163099521701	-0.8626750740006219	0.32547085277909393	-0.208961844138954	-0.4395949678652201	0.5232518828280853	0.4173867277855577	0.2690691941478793	0.7286381776681429	0.4270186515653554	0.5074669071954446	0.564207159345935	0.3842765941324408	0.4604736075091934	0.3891510322462956	0.03688977015526553	0.6784764755755149
FAM182A	True	False	False	False	False	-0.5355465455209217	-1.5583714905119452	-0.08156204466789352	1.1558604211754708	-1.2363914171108286	0.2652013768147324	0.15401452705948662	-0.6408596110422241	-0.05673000014741101	-1.1637123041952655	0.4265465393575037	-0.018065992871534545	0.4522051113548873	-0.7361321255629948	-0.8494270692806902	0.7772686412736566	0.5562128072706936	0.11234348402894112	-0.53385420609911	-0.08510352730935733	0.38151625110566306	-1.5387900461566377
FAM212A	False	True	False	False	False	0.3554686330690392	0.9115617211838613	0.7933988009050758	2.3516818721325468	-0.9230097427766862	0.281557239347205	-0.6252635827338614	-0.15291638511832312	1.0553925520845373	-0.4972604338030546	-0.2821045042792871	0.2606150685988608	-1.2447547037285869	-0.8347529105561191	0.11735620665935174	-0.7599938300632815	0.13240132079232858	-0.4301023050818248	-0.2822711650212191	-0.7509789605462229	-0.2351912229074017	-0.14675287142920482
FAM65C	True	False	False	False	False	-0.5263684947311471	-1.2540431612217424	0.2093149290008899	-2.147295130510551	-0.2070823475964534	-0.4623819372564636	-0.6358169847460443	-0.31677744182612017	-1.1025088908995968	-1.0190618326118708	0.12929598549573465	-1.3623921480683692	-1.3392956703638197	0.023751785793251302	-1.6035140418674017	1.4208388533303669	-1.1253592896376727	-0.23862194014664145	0.5271867842883647	-0.5357463903069897	0.4700055039483609	-0.9205317537234741
FBXW12	False	True	False	False	False	-0.8199902602915061	-0.7816775890480379	-0.676507863191296	-0.6806068657975345	-1.3767594293933312	0.7090960306358303	-0.172366901360958	-0.96621922386726	0.3004452052752884	0.4046866541265907	0.4270062503834311	-1.0022474555982823	0.20249293090169412	-0.6869628627062138	-0.06399613571410527	-1.0805515608478429	0.39364031505843705	0.4544848222724761	-0.4717541802282202	-0.20740840537138752	0.29996181047775167	1.2592259442316018
FOS	True	False	False	False	False	1.1424341743354869	0.6546595391204674	1.4315688140820362	0.6358988834704422	1.0208250144214217	0.1651365273876252	-0.054673389375980534	0.5717332618731987	0.1731925761881514	1.0321983468908726	0.3132686631984384	0.6158516989176862	1.8112318856350376	1.4352746462962702	0.6059874257663392	0.9184247045863732	0.7188072129054073	-0.4411105108617288	-0.3574360063659844	-0.1740608579313641	-0.7381392813457225	-0.8894948616425191
FOXA1	True	False	False	False	False	-0.3546336335251591	-0.3263008605023724	-0.36956343056452096	1.045056111022079	0.8627853560601266	-0.31796890017339313	-0.2699181138726857	4.041261254148253	-0.3181109992994077	-0.34747415714836816	0.5683074418889548	0.01522619707395582	-0.21009412481737028	-0.7272078650628151	2.3809800271933668	4.746750878094028	-0.5111671353025925	-0.6058086355300007	3.3664876795765526	-0.5050713188595083	-0.17473532638154965	-0.5436242010579113
FOXD4	True	False	False	False	False	-1.5489533956349153	-1.2888113858430432	-0.8657153435430327	-1.005177908333866	-1.7305600186416157	-0.03696994634437383	-0.13859662379379026	-1.3350755269199182	-0.7262038234656832	-1.2643805805438444	0.3634272309749698	0.17658000423163436	-0.5537959028922733	-0.20424159486738394	-0.2826350054840384	-1.1927583348963562	-0.7584503611136508	0.5683054324699902	1.3856588755512051	0.5132522612492154	-0.3359497554343875	0.12981894706302374
FOXP1	False	True	False	False	False	-0.8640961701990275	-1.0852346164138396	-0.97691363862701	-2.930774230005795	-0.5268379389022547	-0.13857034383467828	2.6332157193687857	0.13803145131579753	-1.168847780431029	1.4838716088397446	-0.6011940487255939	-1.3266273990364494	0.3232061733229606	-0.030382751042945456	-1.4290746284260565	-0.011973742488118291	-1.5282397271459014	1.1558941194381187	-0.4358863857623864	-0.1005682656769108	0.08485061251075514	-1.5423782940613169
FRAS1	True	False	False	False	False	-1.057216451100525	-0.8040432020789197	-0.24831543160552536	-0.7234225809834806	-0.5920660953774644	0.10384388261084228	1.04085381821549	-0.8579816952923386	0.7276252168575815	0.9815906915342392	0.6951411934869939	0.32102362143422386	0.31280836059072537	-0.5978839240416964	-0.07495488103303515	0.3009651546797288	-0.2543236439577481	1.4330342954991626	0.11175579102177101	-0.017667758140614345	-0.7771464793408086	0.37747123096949436
GAL3ST1	True	False	False	False	False	1.1239209899555644	0.8773489845108472	-0.2587690830894985	-0.6757556940911907	1.1148253517374591	0.2390115017895993	0.3635660060353269	1.0556923594318288	-0.4771407606741569	0.23620738108116696	1.3512297111026943	1.3721449722562753	1.2506982799810136	0.4864309869692878	1.5133326011707118	2.3816155660822327	1.0643857239828152	0.3635525548948259	2.069523216787632	0.7205213083394383	-0.43260324114721627	0.0471676081819043
GATA6	True	False	False	False	False	1.1249677103500388	-0.7123716727963181	0.0845813177525655	0.5383499131440755	0.6157105887449649	-0.8738872295228399	-0.19446837302032696	0.8174954436590781	0.8685457218024374	-0.8251878166722494	-0.7782703593280896	-0.4570559366749286	-0.1099305901724064	-0.5392274346363358	1.2761453746257971	1.6280735819404608	-0.3826416688239333	0.04190361011808722	-0.4250097141351275	0.14517258447785852	0.04472700751451931	-0.0655901299534537
GBA	True	False	False	False	False	-0.5439852877246958	-0.3240356165294864	0.20294272999472346	1.0883278959139109	0.08921190373436796	0.7359244756581553	-0.3364549976291949	0.13851518912530567	0.5079088110156648	-0.6084201484596585	-0.8064098962559348	-0.32082230409559426	0.023946821447020858	-0.4778020134309284	-0.041337542570375786	1.1068206565525782	0.6982597474704917	-0.8771596215736386	0.3764860016240771	-0.4739542616256049	0.12353045741149127	0.9846033980749357
GDF6	True	False	False	False	False	-0.07074105667819519	-0.29066837389212113	-0.9012614170593608	-0.3467916890724061	0.2550144204587221	-0.2400809606316661	-0.3554810093318421	-0.1908092189824104	-0.6324651276300696	-0.417089310703525	0.4247152330084781	0.7355629559608494	-0.2153278930411486	0.7312921250538132	0.0315368896649148	0.8040547202924833	0.17533469406371416	-1.315924516560925	0.29035546138959845	0.19101209478608705	-0.3937705503566657	-0.30904217334112444
GIPC3	True	False	False	True	False	0.4608476640286409	0.033220680096964834	-0.020029069826583014	-0.9383187979631812	-0.08494422829012058	-0.21866550323978054	0.019704993368534773	-0.34186990764712344	0.30401706096985365	-0.3024349447317497	0.38619263915687774	-0.14329899446787006	-0.367724240614101	0.0665964816856167	-0.3250537657078555	0.1852499962380852	-0.7316927319084523	-0.23345156731067804	0.09282507380585152	-0.17358798688349614	0.26798492236132593	-2.90909841187144
GJB5	True	False	False	False	False	-0.949925679189462	-0.6699429361674101	-1.0651345441952058	-1.0804154988575938	-0.1812050132317255	0.22192812074805365	-1.1209935679368237	-0.7919827958941039	-0.8810694765293684	-1.3902332573561034	0.039873656518927166	-0.7425320557335425	-0.4002498358217472	-0.5719970441219925	-0.6707185686321689	-0.5912163111310449	-0.2512755469520518	0.3565445482683729	-0.07824545507502195	-0.051347193102148685	0.32410346467980367	-0.04777772424991725
GLIPR1	True	False	False	False	False	1.0389899467408732	0.7238398308458014	-0.020596842480978483	-1.4070419206508709	-0.3691522979803129	0.07763729308540877	0.10386710710038373	-0.097931388919005	-0.7077528272500121	-0.2260547935593113	1.3254164631372112	1.4481415329338614	0.6075345357144525	-0.5819796463530738	1.0649210070083837	1.6070494940649476	1.640208771391991	1.0463487777010414	1.1636570502365993	0.6401928236134014	-0.5357859771960347	0.3574856610481624
GMPPB	False	True	False	False	False	-0.8707615107377941	-0.7731558037064671	0.5839182569653334	0.6689807745259334	-1.0527313744483764	0.6770456470704548	-0.4566003918983198	-0.8927206932427089	-0.7613998344125235	-0.864791195225462	-1.4686715431151798	-2.1572350483131237	-0.3404322650552017	-1.9691253339796404	-1.5063146218020165	-0.5750819219518536	-0.2922515088738956	0.0416369346622896	-0.2715073546504715	-0.06902521499756993	0.36194731350383386	-1.5838004744372802
GNAI2	False	True	False	False	False	0.850356877226865	0.7756473083822002	0.3008677579130269	1.0501869136396662	1.346658286567532	0.7145766380832846	-0.2577897745735672	1.1545214012564735	-0.12042126940916767	0.9439876706452044	-1.5874901197297095	-0.0032387628235974013	-0.5107153132271807	-0.643743956626467	-0.15028277788682226	-0.14668995550171565	-0.4883159107033373	0.6532186914521547	-0.3322193233189248	-0.4617932519433516	0.13318606882170594	-0.8277985247134221
GNAT1	False	True	False	False	False	-0.4014988580859784	0.25974386217288986	-0.18663578488176244	0.9323712613718648	0.033895233620361245	0.12929511021947576	0.16525981919683025	-0.4103195469160169	0.6374230416533456	0.5895034122887545	0.2400616149162164	2.6561149524158547	0.9776462564576408	0.35301498906936	0.5981252339908703	0.0669817043033845	1.762734148503137	0.2360163650836327	-0.6522697209642679	-0.35276455567475723	-0.1646027335070559	0.584346620387019
GPR1	True	False	False	False	False	0.5436260830265736	0.18139475479665648	1.2314015629693678	0.9807823020883398	-0.019232273097759787	-1.1621490345389254	1.9766427206811252	0.5141187985140666	0.4873935116562009	0.8767491943190203	-0.6036319392923505	-0.4102710141242176	-1.9566289162775912	0.9993602182647991	-0.07075230601215682	0.3452605101498298	-1.0147478727777193	-0.3499036431967213	-0.4338442998378525	0.4153269638247098	-0.24769378194276973	-0.5750960018096052
GPR149	True	False	False	False	False	0.8709238395289591	0.8204830188849103	0.6106386995006754	1.0253763758911971	1.1743239442114604	-0.7330509750470464	2.220660156918768	1.2347082768916289	0.7862475283508141	1.740374152353413	0.5448965475224687	1.132906607051284	0.903768651511002	2.0299591481312724	1.02304379009884	-1.087409385831159	1.1988866392626962	2.216795030415268	-0.5981781291186087	0.8389327602320871	-0.21716531104833336	0.45200121906611257
GPR75	False	True	False	False	False	0.9169179342660396	1.5691711053240442	0.5722440489183941	0.8278405815490468	1.2817982363743308	-0.6340291231346322	0.7096166058589609	1.1710080459783905	1.4177257083516157	1.4380606592220786	-0.034026184976851094	-0.6307430566831801	-1.5300460133937843	-0.9123269727276416	-0.7055002150851319	-0.6449443307576943	-0.08071113147270981	0.024153032561628342	-0.0746380327814623	0.51738677913631	-0.2790911251839485	-0.16749876518310264
GPR75-ASB3	False	True	False	False	False	-0.6563080713695827	0.6048681612920268	0.4300784027998558	1.0446022793836491	-0.1770651229786034	0.2028617682095581	0.9759662954622704	-0.20177658290715755	1.8818957899157416	1.835432515287176	-0.2612427238022881	-0.3523006116580816	-1.0843770951204847	0.32816522223359795	0.5589382121787937	-0.5028369163447738	-0.3960017171260463	0.1739548646132078	-0.7815211728975269	0.31057809041365564	0.029084300048171436	1.9751147780373364
GPX1	False	True	False	False	False	0.6868946164990628	0.3402643052932021	1.2480073388365296	1.3769268255095486	0.8454974767036976	0.1835484991089324	-0.8905335668343494	0.6101156353866554	-0.8235201917361445	0.2964912373172742	-0.41438344485609896	-0.16950602427692682	0.5622697803704645	-0.14577490871984064	0.5611308133267123	0.20409102364524148	0.08880800037154309	-1.2809377718570738	1.2712642123640143	0.010175105331646478	0.006605308467626368	-2.126974844600312
GPX7	True	False	False	False	False	0.31178899472640154	-0.011547693831871885	1.6342227330552983	2.1532535262971133	-0.06922990905829066	0.18695350527860324	1.0245296366290313	-0.11638106982951398	0.9154752646810382	1.3252238596219268	-0.3618315750233217	-0.25752558404852344	0.3344277585250294	1.0996232053996229	0.1230922045627201	0.7098594109349297	0.14611605430287694	0.4849817514186912	0.05817784312376041	0.11330228310078405	0.5368089280093149	-0.8611002363299257
GRIK1	True	False	False	False	False	0.9888536746189696	0.81727684779521	-0.4771044388173841	1.2672610468932106	-0.675284693516236	0.297533597025859	-1.4480549426604803	0.11947544644184688	-1.1048783638347102	-0.6022487588121135	1.1263052678603815	1.2533050928559384	1.5979317050941593	1.2894770001525384	0.8214384319232162	0.3951271486387365	1.1887799063762043	-0.7150780276591391	0.7010594679564529	0.5649014772959514	-0.4763288250728819	1.5771907381396195
GSC2	True	False	False	False	False	-0.028586145107715486	-0.44384470113233343	1.8236260116624936	-0.03589707371961859	0.2822424039759369	-0.3932662821170237	0.018430585006345184	0.4018973355147144	0.2678616486148107	-0.443269456879085	0.050132645861373816	-0.620568236720036	-0.4783078403406949	-0.31139892414927844	-0.5785236939364792	-0.4393983870918921	-0.04338278991370742	-0.4041029361377471	-0.8110937966779963	-0.6412993024127218	0.2936455637382695	1.0731901955131267
HABP2	True	False	False	False	False	0.1668609572073841	-0.03918279094510002	-0.7244023000472372	-0.5354903167589781	-0.8640556169097205	-0.7143963866019644	-0.9384275885004376	-0.2807251453911901	-0.3809763942687052	-0.649508892311266	0.7706174395542021	-0.2844557090916234	-1.0634008054413968	-0.3171790919981985	3.7712804931058512	-0.38025162686593256	-0.3966397029261	-0.26804011294909563	0.6585229676349345	-0.5716183982427585	0.3662237627252191	0.21482499400971897
HBEGF	True	False	False	False	False	0.6997841571372264	0.5136983242508599	0.6377042655756693	-0.3335679749719505	1.1404480090734308	-0.12609680993224287	-0.978768144591687	1.2601196795896357	-1.6478167436377475	-0.6178882163487402	0.8135860318442915	1.4035295317964005	0.8569737967204799	-1.2908831071366835	0.7711890729338565	-0.3650277839250566	0.5811402750141091	-0.6866328916761025	0.6367744735859656	-0.7202718763412365	-0.201314472490604	0.09114293519546632
HCLS1	True	False	False	False	False	0.8766361977272525	1.3966107224476652	0.18210612046422145	-0.3696983463061348	0.796048167278139	0.20887475412211112	-0.32878688256326355	0.8633293757736435	-0.32734035774112674	0.9221958667365266	1.036880361694226	0.10788237350502923	-0.3845766495851584	-0.2632449135700197	1.4495679177833445	2.606147017014868	0.19527199932551986	-1.2047486355179298	0.7195307277856356	-0.7803283789613134	-0.5741628415866921	0.4779198726786691
HEMK1	False	True	False	False	False	-0.6011865630851563	-0.9678888608217396	-0.4655645026632985	0.6382625527555662	-0.8435523683232145	1.1421974881963508	1.2330331400510068	-0.7377247852533052	-0.3887784657489013	0.5112348220844491	-1.257814951139686	-0.4923396671928662	-0.4822964592629659	1.087125537865637	-2.009871416974838	-2.1987509877261058	-0.428854792594956	-0.04365397736928327	-1.0430347656854713	0.01634154604755228	0.5283522308589265	-1.2934974795985246
HES5	True	False	False	False	False	-0.167543937225957	0.5747231683955811	2.068382285436808	2.192639573451064	-0.9401104684292032	0.9855385105739408	1.788749335266126	-0.1303048228717776	1.4426970043805971	2.1789743510051487	0.9055855361467804	1.098220871900898	0.3149740731167399	-1.4430349793717216	1.438066816544764	1.1278600322616037	1.0396573800162598	0.3060330358451085	1.200873190428092	1.0436756502121982	-0.3918820792320021	0.5475931998169049
HHIP	True	False	False	False	False	0.4976818699704498	0.6219691774907434	-1.2792366962854749	-1.4746243790738032	0.9978479291680143	0.08045016663596738	-0.2855660659430076	1.0450344575244694	-0.051499857047646216	-0.21608937978962064	0.7893395845492375	1.2029952289545074	1.4797164210582878	-0.7869889393311592	1.2827933988721352	0.2482845007577172	0.7022650499849213	0.17185245825427642	-0.07559545391034267	0.09498784538253097	-0.3475557323211613	1.324653265097266
HIST1H2AC	True	False	False	False	False	0.14555440506034534	0.6137874500091407	0.5777066331504633	0.2431689233830629	0.5702295274206379	-0.492460019738958	0.7747839171085059	0.2852982005180978	0.3638479287574494	0.2530660791230209	-1.2267865030922986	-1.1241827866983982	-0.038118495022355085	-0.6187599029394159	-0.9568018081157292	-1.8111042323797544	-1.484005896767501	0.14598829755723206	0.002722932113210952	-0.6362609550389526	0.5048455334693662	-1.4818297479403864
HIST1H4H	True	False	False	False	False	0.6045059221435712	0.6777823050141883	0.17070007599929446	-0.6756476791088112	-0.4834286613213806	-0.31575379633241885	0.4445022331548472	-0.4732285047989591	0.3061236336549035	-0.1913228028403467	-1.1449894546446402	-0.8680230799111435	-0.4476646529827814	-0.8720784470885369	-0.9269467493927585	-0.7756597438399324	-1.3002740248740956	0.178903485791498	0.12365439479413805	0.4692715244487531	0.21723354207263437	-1.5165429870981535
HLA-DQB1	True	False	False	False	False	1.2965332562903078	1.4698704785570975	1.1825303724338636	0.9195536028184614	0.5272270680894666	-0.2004774671679656	-1.1254678859334009	0.7739232423840011	-0.9646450750522698	0.18164033333424773	1.3251824370623968	1.3739816430535825	0.7636665657555906	0.5079454178055359	1.3511971414107191	0.7568352261958629	1.551147216486704	0.33982416557833545	1.2669852015696397	0.6677996801350512	-0.720883256224165	0.6405986338859503
HLA-DQB2	True	False	False	False	False	0.3965139909256311	-0.26102789075617483	0.9432505958878956	1.0211090948732862	-0.6326210215041258	-0.5708406579792357	-0.4086448896295389	-0.18904355910163104	-0.6261491645156506	-0.4736630746816598	0.7573813832778091	1.5523565012223874	0.0535825559453354	0.10196069349749154	0.3912726771294867	-0.4806587461022626	1.429645979774263	0.8647721786535804	0.7328082564938627	0.9219084827108471	0.009585954562965964	0.3850513379965741
HLA-F	True	False	False	False	False	0.223581760232379	0.30325524879331706	2.4746418517024424	1.6982474804898906	0.3496350135124019	0.20045000976224445	0.7698175021625643	0.15234229501525529	-0.6617994758864272	0.2793253296214747	0.0073141031465654436	0.3775808029121739	-0.03350697927313038	-1.2967948186533087	1.5951524002666282	1.1552461634668318	1.6707990815700058	-0.53658770588921	1.1839603096971196	-0.5399591263529699	0.1318203583718554	0.15371555148540378
HLA-H	True	False	False	False	False	0.6847835582869303	0.33090903992078624	2.525249219004001	1.2403002597638604	-0.1951396713526004	-0.21044629724383687	0.1811495556682227	0.5437591665004019	-0.7443698198677815	-0.3666833597269463	0.08701148252043445	0.6125482289398148	0.11790275634303772	-1.1109261638970238	2.188019400823266	1.170537946012346	1.8726822469911368	-0.2465536710680513	0.8900373437752889	-0.011120398135272838	0.004270532668961473	0.6228763588311446
HOMEZ	False	False	False	True	False	-0.009411605782466515	-0.13287597347689162	-0.3731097538578097	-0.5150590872711791	0.9986624387683468	-0.6178262662104743	-0.4566554556062854	1.0372335145711458	0.24714836336263515	-0.2280246513804137	0.7593070027229007	0.4630017670531776	0.6569982603888654	0.49487209151359796	0.91842614856578	0.5407912701113897	0.6104261913863703	-1.8173302535068	0.7562402029131112	-0.5399065250541142	-0.3375125387050142	-1.0016514816203563
HP	False	False	False	True	False	0.3359871114507918	0.6669356711677722	0.6227514113932273	0.4772316619186289	0.4177283462355759	0.3301964247936665	0.5735712865510258	0.8248604924790031	0.9651342273802128	1.0294016499236815	0.7490109379127939	1.0965639468514459	1.3332360911455805	-0.14999967747644544	0.8313533167730421	2.2916151710854296	0.8383231842666878	-0.2253710719185515	1.1735928108468148	0.20973780183410576	-0.29770944156236573	1.3970897075855329
HPS3	True	False	False	False	False	-1.893124289067163	0.6312936491967621	-0.10829732415687818	-0.2300794946330268	0.07989776378837865	-0.2532647298930576	-1.483536874783167	0.6662420461637719	-0.2910045964372302	-0.6123532763681171	-0.2164416853093247	-0.7151208197085671	-1.2220745414215617	-1.8161677788226849	-1.5165646328426658	-0.2445094506780094	-0.9925115934099694	-1.4033730274369423	-2.024658411642262	-0.3718628604618711	0.23296033634684818	0.6897586962518727
HRH2	True	False	False	False	False	-0.4057709180942739	-0.4906324345395218	-1.3611259245057648	-0.3389983479888044	-1.0536947475180436	0.2272574838667314	1.033264938343354	-0.9779259493624676	-0.7252106573618834	-0.20736424647201487	-0.8760566884271396	-0.2202257101782613	-1.8500968056121057	-0.4139684382939064	-0.3543658066993647	-1.2562464578951378	0.08147638990034736	0.5813750293417211	-0.3225884843825643	0.06391220928895812	-0.015845322894162146	-0.9679524166343987
HS3ST2	True	False	False	False	False	-0.6068050243621639	-0.6671167497780061	-0.7372632146493483	-0.7851318202488421	0.0169629795715778	0.8658503517513609	-1.170999668197797	-0.5956167122124804	-0.023379335498546452	-0.8845983116559111	0.3018601178101165	0.7626342048819966	0.2821268562709696	-0.1991907143494687	1.420227775484716	-0.3714959403786002	1.1138980734550348	-0.4360577279762523	0.35593312056068904	0.09555049818124273	0.22277468564902744	0.7590907150275038
HTR6	True	False	False	False	False	0.3684194106457352	0.8482208365131182	-1.9038116531052864	0.03828642667780243	-0.4216154895373301	-0.6070914100169146	1.7580979982306753	0.6715973278094408	0.4031751068897236	-0.12632877215412802	-0.7194324553903547	-0.9761059125467324	0.21658925822559447	0.2653900083248621	-1.3719088781984292	-0.9293222553403996	-1.497195728381398	-0.08458559557934896	0.5168684775213794	-0.21895657436096194	0.20591691322049543	-1.3287231854881902
HTR7P1	True	False	False	False	False	0.5774472115739189	0.481193374689237	-0.0030657701008024786	0.4867862308915901	0.1590854872439858	0.38649232847249815	1.2766582046883628	-0.1211131422762897	1.159883979403168	1.4199684913943107	1.5217681626674218	0.8489476291454615	1.578763423742055	-0.17073279371621786	0.7017796602455547	-0.5630938525938901	1.315489341968326	-0.16064891739773515	0.9540926406338456	1.1491023127097133	-0.44310574649917656	0.066841741771001
HYAL1	False	True	False	False	False	0.22025259322181032	-0.004635010383290565	0.0881299580538329	-0.8037770810563837	0.11734466039001128	-0.4076463636333016	-1.1091675150999256	-0.13296163708149408	-1.3153896492932808	-0.8012805772558627	-0.6469008393760219	-1.2384235759872275	-0.5949364816242038	-0.2715238140909549	-0.9497534309510544	0.6396444630987586	-1.6614465412670265	-0.3582917962751452	0.1560613066387736	-1.1192978769430884	0.38044890144193344	-0.3438666899996091
HYAL2	False	True	False	False	False	0.11417388227262724	-0.011017765517699495	1.7661589849901729	1.7943527909703283	0.40035533794599065	0.11513190308901945	-0.4963637879758596	0.3116217489397161	-0.21812266996064056	-0.985697986602244	-2.515990469146356	-0.7767726186510401	0.2530097733297063	-0.6168576289527413	-0.6346664919086242	-1.6876950991580653	-0.764644021925607	0.10749186664181193	-0.3640238256406743	-0.5724605135142671	0.7154440349571453	-1.2644863182763477
HYAL3	False	True	False	False	False	-0.8619488567886007	-0.8448444201774464	-1.0720644890655968	-0.5544096577330421	-0.7715989011723291	-0.6835775489207041	-1.4865669975373628	-1.2705398964836259	-1.2062241654018375	-1.419437554285338	0.0474791642087376	0.9475358612268808	-1.8534506856999664	-1.130732337279288	1.9737163716238084	-1.2984998666478944	0.4701103599548547	-0.017614590865402013	0.3059810188278199	-0.9662641382314704	0.09353110383263354	0.102463765857576
IAH1	True	False	False	False	False	0.2080332150790623	0.3927863330602768	0.4438862804340302	1.0295490902384132	-0.6027403349598308	0.9099049167876558	-0.014940178575325562	-0.2848881602192555	0.8709663017013917	0.7396956105835091	0.5877110218724806	-0.4456377897172308	-3.2110704028406745	0.1229568645580786	0.007811418348887614	0.3049932076474813	-0.9513455097532306	-1.2161226849381737	0.281648598380839	-1.211748133309621	0.015347020144509282	0.5727327700352477
IFIT3	True	False	False	True	False	0.6102117656854158	0.6860548816549488	1.575269768599587	1.9711335050818253	0.8965298145024491	-0.07425979449097657	0.10692727538613693	0.7162082207726627	0.9031711721565152	0.8338444128914979	0.4408152601029449	0.5497101573666693	-1.1743346482065795	-0.8121012072853478	2.0539081776029526	1.6457811643376872	1.0310127950802208	-0.4175485343428126	-0.4890883605303647	-0.3679723313391072	-0.1811647613321831	0.6425730415361102
IFRD2	False	True	False	False	False	-0.151132207577481	-0.32107279106290976	-0.09556163730047287	0.7350524942311919	0.2629565364474816	-0.3582400360527481	0.36082763269080537	0.20277837537673135	0.3943032144560593	0.6423880492633732	0.9091156635652348	0.2277062364628252	0.18749905953027232	0.6569534651354113	0.2834370201045385	-1.5064725988116972	-0.5913854172990004	0.03728667409049197	0.06866279736789385	0.250528506385896	-0.2624508484770342	-0.10132181741192202
IGSF10	True	False	False	False	False	0.6423092327907105	0.8231101045037305	-0.16370254263035516	0.6605975190896638	-0.07575629531732576	0.2671135741382302	-0.3945938193130505	-0.13790036303059147	0.8960841549751821	0.5370188237863414	0.7755644573231587	1.7074756266764093	0.405768619964013	-0.439183019227696	0.9423326126909572	1.3175950011950417	1.3546637520142235	0.4943909605578156	0.3254793690043422	0.471728159816252	-0.3090614902043421	0.5365431737621078
IKZF4	False	False	True	False	False	0.9866105327662684	-0.15079142324159944	0.5067431101241442	-0.25689541935695265	0.009661252577229185	-0.7266720635657482	0.4377272638134959	0.9045218935600352	1.3941822988317838	1.4440884279017512	-0.42883999834386666	-1.3410099572291754	0.5927029571434163	0.9095172074823176	-1.374153641921525	-1.8667930395812808	-0.8721383828331011	1.0729664960236982	1.6731212874596832	1.0552933936359417	-0.2028756199154006	0.6791585995354078
IL17RA	False	False	False	True	False	0.2846043695272179	0.4540859830987208	-0.460037278569878	-1.5097190367937356	0.36403269974969066	-0.5749340372785653	2.8281917344164182	0.39846042142091614	-0.8242686696146807	0.4040447819223887	0.985609503349757	1.007517499668963	0.5192553006790975	-0.2908618206189021	0.6638904610814452	0.5761383745274986	0.8413459191989632	0.06729130021236734	1.0205629115873025	0.19164877350171436	-0.8538945052909591	1.2965986570639094
IL1RAP	True	False	False	False	False	-0.07392058296801204	0.04945278333997198	-0.4239020849685712	-0.1359085513077652	-0.3260425972972983	-0.10256196645941004	0.02547379150510952	0.7223595647394441	0.6991324938411073	0.020173034330042527	0.6301137647187257	0.5358984778330366	-0.5460608533842674	0.13741757320090764	2.220774737588064	2.2473906758332567	0.8008116749115214	-1.0232297068545044	0.4712206286529228	-0.278859189223756	0.6812362447126542	1.2435689912337637
IL7R	True	False	False	False	False	0.5939393122455191	0.9690016282579424	0.3309870094218065	1.886145723799037	-0.08657822969689713	-0.4913027293787578	-0.6930346800517152	0.0007582917960796062	-1.1471591583110998	-0.6207344312219448	1.0339933971611708	0.8391328271043248	1.102390557057212	-0.7538960742238121	-0.3002051762940292	1.9565666211930928	-0.4472681901349677	0.4178351693864844	-0.24726005325453904	0.05678984024752845	0.240266873083534	-0.3170332201061194
IMPDH2	False	True	False	False	False	1.2237037145775522	1.2956557160616085	1.7108207886639015	1.152887564041585	1.6242051804187831	-0.5115207133929367	0.4174627301268161	1.0164904743813248	1.2488399366765872	0.6737090011106155	-2.386953878784054	-1.0767260666946	0.2638873738187276	-0.40185727453071146	-0.7147891655080241	-1.509575958536816	-0.41339877619556936	0.5889867826923311	-1.4462232079975197	-0.4885317109394553	0.5266785912572859	-0.9722491947118461
IMPG2	True	False	False	False	False	0.032377450814870416	0.9877694190417164	0.07850551101164527	-0.5255531533337007	1.1045703989259432	-0.4967396703568975	-0.12570636205934255	0.6511507515264551	-0.7213561486772453	-0.7722611223532455	-0.4043160262936252	0.6933719577688517	-0.8553815837549053	-0.5741785115872938	-0.3436058002782696	-1.2209263625799764	-0.9498941980484582	-0.5881224570076291	0.6015248797447671	0.1988209312271748	0.49776630935465893	-0.19690178442788836
INIP	False	False	False	True	False	-0.06550722586197813	0.2663693176070617	-1.9378257162526125	-1.2011032707974942	0.4621833602060705	-0.38928178938623625	-0.7646781732934107	-0.1956854652309184	-1.012650223034594	-0.3127381728802239	0.4199537516052443	-0.22784470173989016	0.19178726653986974	0.1494641481032787	-1.2794696307682472	0.22578181872882486	0.0068329401525906155	0.30250745227392817	-0.24784443791780256	0.151912966758386	0.6802934288653417	0.216054453041176
IP6K1	False	True	False	False	False	-0.8948013649633395	-0.9965621542204659	-0.9358347686735978	-0.5696133707879721	-0.7262111880263177	-0.17234477407412313	0.24539118104930135	-1.1563762787419594	0.4021483810506217	0.2953071928473946	0.14694461931071626	-0.40284371038087263	-0.19363717717785234	0.11397619205510755	-0.2331507412835123	-1.3333064906611076	-0.4688476781014541	0.7931458496081915	-1.2355021786423173	0.2511121466283125	0.46211277200441536	-0.6077835573125054
IP6K2	False	True	False	False	False	0.2357991566456396	0.5810460663940654	0.7751178854249338	0.7758140733066791	0.17129321325721525	-0.7627386187858132	-0.15832893152505575	0.2627024053481695	0.2732741072245852	0.4744653952936966	-0.5377201441052827	0.1355847333687321	1.5793330888436234	0.5527347664358307	-0.06456657356102237	-1.6586500477878106	0.2716445092782831	1.130355456392145	0.5261621280861236	0.6301033810641714	0.043171976393579815	-0.29776828359663043
IRF8	True	False	False	False	False	0.8147298048570251	0.949805965336792	-0.5145552387625205	-0.7565895399809057	0.7415557826579681	0.1117796404037533	0.28294958814266497	0.7346148092309722	0.3258503659458462	0.11682978018134718	-0.3513665744573091	0.4745547034037197	-0.16849454231019784	-0.4392869608379608	-0.07552897874460704	-0.3144342058400155	-0.6052228994344059	-0.17581223933237713	-0.09113447955538324	-0.5079424942640957	0.29325593662237176	1.2981132488711415
ISPD	True	False	False	False	False	0.6279724770624671	0.7870124131111529	-0.10743456958319128	-0.3607091441048702	-0.3510285562776529	0.1833849040050898	1.0249898012038363	-0.26227387778908545	0.06541763139286651	-0.7789804016806956	-0.5758267780036003	0.15175976604342534	-0.9732078676420838	-0.1830102195043388	0.24284322072696324	0.4669487074218732	-0.14403954145347075	0.13850680933409226	-0.2817114087261009	0.0016796326607533276	0.45895804560054915	-0.5528277625741441
ITGB3	True	False	False	False	False	0.9158558812765759	1.0880169537349018	1.733886347639555	2.0408455001500188	1.0948091031494076	0.13673107002496002	-0.00244837230776566	0.8127292684004231	0.007051835547338746	0.8146350414879764	-0.7272684470177685	-0.4614499078608965	-0.18064799720337452	-0.15890361527976585	-0.4194802378345639	-0.8697422294463577	-0.12253803482948199	-0.3700957122014015	-1.0626768612963544	-0.5528986194346701	-0.1546094664088218	0.4601407601011666
ITK	True	False	False	False	False	-0.5613537662345488	-0.4152705864840408	-0.14059306363968735	2.4257263957458743	-0.5248986903765698	0.7961918170172974	1.5952069472654768	-0.012438993758816113	-0.09054427674859017	0.4226799435932251	0.6217302347346543	0.6209368202252655	-0.4417765644314148	-0.1210272916858207	-0.033358168944926735	-0.8561284301897609	-0.5364317006971077	1.4050927465671668	-0.9730005911449838	0.6840748818338118	0.004162257276802935	0.8128043492671565
KCNK12	True	False	False	False	False	-0.6542885299038352	-0.6135201260476681	-0.7237457127276935	-0.039721030473732405	0.31764170077560683	-0.6483592741323626	-1.2741144377339646	-0.4721657360266696	-0.6923490743540346	-1.0238420439585414	0.3983209026743035	0.29565167716304025	0.17763655376320714	1.2974214047484205	0.035563999861649966	-0.002195154873758476	0.6570639531558056	0.6037691208043321	0.2532653050442666	0.1942759876058056	-1.0492903595145406	0.8910247094729324
KCNK15	True	False	False	False	False	0.9719901498254726	0.5055582409672053	-0.36320824231711735	0.22753184791068634	-0.2353381070211003	-1.714177133471504	0.9020227115443832	0.35984044728302794	0.023303089112086083	-0.33425390530130283	-0.6141561820811364	-0.8575734598856899	-0.506821676864707	-0.16104786162261245	-0.8663230230557566	-0.9279089017449568	-0.4133545657208501	-0.41956863758918894	-0.588192027722263	0.1134026336970186	0.6409904483395611	-0.8554119288449793
KCNS2	True	False	False	False	False	-0.6051662237351029	-0.20503654244615666	-0.205406107796878	0.7238140293504024	-0.7942958508322884	0.29446459662800545	-0.41948871970596463	-1.1467206612252028	0.18394964309958414	0.06832833149072468	1.2684067504943135	1.6938439302096129	1.0889452096038132	0.5106971496275466	0.8599805552467202	-0.2084257530162266	1.1956678536550125	1.1208667902322775	0.7828951688672555	1.4448588496466863	-0.7906751963114677	1.0890907303926431
KCTD21	True	False	False	False	False	0.7870873033997581	0.2413320735793971	0.6240799267440774	-0.339689777330016	1.2504659559453497	-0.4409012603339748	-0.4785035097676426	1.0347760163833843	0.8285233597121374	0.6245800717660299	-0.5839042758533977	-0.7611714863849673	-1.5270599923944532	-0.4977239676422496	1.4016342766187662	-0.1074989347249068	-0.35945415161687605	-1.1951615806165952	0.4016801688749293	-0.6254137576932355	-0.18490313407532658	0.172012292132812
KIAA1671	False	False	False	True	False	-0.243777764494714	0.2833709316705289	-0.30961317046748754	0.5388145104991829	0.3507455721775259	0.4816189764645528	0.8115757339225039	-0.1853975270657201	0.5781215508316836	0.6127028030303703	-0.3106984614666801	0.2535083538867276	-0.04030012957548262	0.7213324157979342	0.10444892772819847	0.229241267635948	0.11552670293780297	0.4627707841509461	0.9826569041245604	-0.062930978480048	-0.02877882177854359	1.073218766246204
KLF7	True	False	False	False	False	0.05015899701718055	-0.2328817794658203	-0.06811421747767513	-0.7287130927912653	-0.08668484451191395	-0.9580711599539952	-0.984331737093158	0.4252606527579719	-0.8287636595263889	-0.987849073258225	-1.3529505710829088	-1.0172936817644749	-0.9985601257540756	-0.6692221538912783	-1.0984920158132607	-1.5258171052275828	-1.7748640268103157	0.6875837717759159	-1.6386427219209432	-0.529063636388299	0.1157766734042562	-1.0793362681194925
KLHDC8B	False	True	False	False	False	-0.01832523116309204	0.07496634164965629	2.063175229278386	2.645116618273188	-0.2834510640796346	1.3049928607990575	-0.4802884777662387	-0.3940291709892879	0.6758222549912402	0.8050858167901098	0.9780597868792804	1.4413218197238848	0.2680491140983549	2.9112354116361816	1.4505022196466508	2.142772724672663	0.8203313204047822	-0.8673550468134466	1.1661767122492537	0.06222822620134311	-0.023346942637285192	0.48091257332670645
KLKB1	True	False	False	False	False	-0.04503671485119711	0.7576727734120488	-0.5233713640457414	1.0941688354425694	0.7203054665248031	-0.4785751798714316	1.2495249467047684	0.4406076089941369	0.983282616605723	0.7416620638867215	0.6727970829847086	0.3890947505804721	-0.4331292969787528	-0.1015776145699989	0.2488752896611239	-1.3237695716950793	-0.5753964827330589	1.611724327777614	-0.4449907781136726	0.07033637171109222	0.2374922555024617	-0.3478440417905223
KLRG2	True	False	False	False	False	-0.34512440876709044	0.14956675237148365	0.3694294028644529	0.5406069880857443	0.26247757483930545	0.9319041688908992	0.4869933264217499	-0.06961921475805513	1.0089246258401454	0.5803264042513521	0.049466008049511435	-0.479553979810481	-1.1319427451379642	1.6394605862513794	-0.3246804727009089	-0.6912365002727662	-0.7924855497019854	0.4512306609359976	0.8252655169685452	-0.7338802191345246	0.5820288894986249	1.5699968870922598
KRT19	True	False	False	False	False	-0.04591867540392355	0.09540493245520418	-0.5267759950862134	-0.8568561563059928	0.12052606475592904	0.08375844875994434	-0.11417304241088115	-0.16582510440785514	-0.3705858052900098	0.30530916118784995	-0.10443562375142257	0.20392126899856944	-0.05874480231372206	-1.058291119082354	0.723666749890769	-0.08490121093107852	0.02413292525835084	-0.0777480198770826	0.6659985006915614	0.2599641171940337	-0.05810188840875128	0.46462680071581763
KRT32	False	False	False	True	False	0.9652535130656998	-0.481823064078584	0.5910067611098585	0.1672223513067365	0.25289019012425473	0.6398164982718326	0.15203937581545365	-0.2272422337566273	-0.3676437270883007	-0.6656695881603598	-1.0299936727131196	-0.7415397265896071	-0.4444694567957369	-1.1931220837912972	-0.7102750828097084	-0.39376145101558396	-0.5594527628634376	-0.16226464119702358	-0.3270935993465094	-0.20364991923426767	0.2461140017589616	-1.7897945010801397
LAMB2	False	True	False	False	False	-0.010688924586677615	0.1691170594000279	0.7523485390148967	0.7212029080682671	0.8977947658318193	0.10177546016826683	0.7776538201551094	0.5959704975669079	-0.15230810339224168	0.7625868001082545	0.29762983434560863	0.09505077765369922	0.6417716207356254	-0.1374881182249078	0.7178913149727862	1.407060747251752	0.7270555514091729	-0.5385270035023927	0.7662817085096685	0.15097641397793982	-0.47294213460495277	0.5509906055694611
LCTL	True	False	False	False	False	0.7373794956750224	0.4285633278148479	-0.4874199885279083	0.3036069959827749	1.1487306436862836	-0.29540257295559913	1.0206970043740158	1.0554017548241124	0.9716412829577048	1.3207443172725049	-0.3401534427344555	-0.5590599262429944	0.5744225908534389	-0.3843346960998219	-0.0274412523021641	0.042911928083404056	-0.9700854376088548	-0.2539403106455235	0.4698342103194583	-0.5262936867291248	0.12298728901503135	-0.789711077078187
LEKR1	True	False	False	False	False	-1.3979004431151825	-0.16157648464625074	-0.2369681898111316	-0.8013608756129443	-0.6356625016871036	-0.14977108898638694	0.1293587074833725	-0.5201486890849609	0.4041306515722996	-0.35839378727769283	-0.502906450429726	-0.6051887892891128	-0.9384060502828754	-0.0452359769018161	-1.0255527927023562	-0.3985491600955051	-0.02171858414005096	-0.1430408347483001	-1.424056965078719	0.13292490477179705	0.22055931583056232	-0.4298968922953477
LILRA1	False	False	False	True	False	1.8873846014642672	1.123869554243163	0.17593621850080526	-0.9038518230089996	0.7106944338304955	-0.3409059098299039	-0.003071349347865312	1.1202342076070548	0.3907490434980377	0.5501025978677649	1.1705825097188358	0.7964799185951721	1.1116314705471144	0.6890941440766049	0.8405541548220731	1.1812619903035733	0.6955197390800552	-1.2118210950989683	0.7873146556509782	-0.25560195820904075	0.11887381264735301	0.16804497550309055
LINC00032	True	False	False	False	False	-0.2972112815890696	-0.36326445014410014	0.4546258530098554	-0.058046422913201175	0.06930050418664664	-0.1458776514001738	-0.08971841700415185	0.8321902787835885	0.06171362839610215	-0.4653117813811005	-0.5839363351912964	-0.7552598329667265	-0.6899373442436791	-0.5209460027550253	-0.7307233609215258	-0.7231172326520144	0.6195236009523382	-0.2865408263510191	-0.7467183226331664	-0.7375358470715185	0.27696428063175477	-0.44740342145338813
LINC00115	True	False	False	False	False	-0.09995981708961052	-0.29679226077692644	-0.038991991366819065	-0.20066861968352148	-0.08377704005520606	-0.460127750535405	0.20063104819842506	-0.15555882795599854	-0.15030217308445412	0.12703197476405972	-1.3868757555205995	-0.9809918891765532	0.42590293721577177	-1.007569199580859	-0.6260444673340795	0.17701210261005154	-1.4938396178496811	-0.3236882017727783	-0.404696362287928	-0.15552349471209054	0.3039403347998723	-2.1264740791610057
LINC00152	True	False	False	False	False	-0.15666310923698146	0.3540243363186588	1.738819201670998	0.17462057164402314	0.0783993935513772	0.05368562675455276	0.7392404953437873	0.0190573957271733	0.4816750251168405	0.2836985501035821	-0.398064197338176	-0.8611619488391712	-0.603799565500795	-0.5174931185291003	0.7169609603057466	0.06805401387678019	-0.938417662006552	-0.5839515848848944	0.11545384086918632	-1.0018405222806872	-0.07023398870064536	0.22329527109290942
LINC00271	True	False	False	False	False	0.6534844686320619	0.04032740346782658	0.4547350807125943	0.7181140427962337	0.01434060262801584	0.20425568070938135	-0.7800520597593441	0.5121495328292333	-0.7829613801908283	-1.2970307169398576	-0.20301336814239332	0.6283595044304463	0.6559559539085125	-0.7803660527110307	0.8101793499506817	-0.5158360035515409	0.3586867946397992	-0.4078158013672437	0.9033117109405489	-0.3077873471453607	0.16417202470417838	-1.636271178302346
LINC00599	True	False	False	False	False	-1.028634212568315	-0.909451147087801	-0.9000575576475424	-1.053167195995476	-1.634283163992238	0.2010519681722088	-0.2348428898781793	-0.9251654336513768	-0.4921076011615375	-0.17249538669818826	-1.2798705505525705	-1.0925073201575115	0.2114814923803843	0.16921339294754148	-1.997283525717664	-2.134069747251712	-0.7878318953795782	0.2890954310819524	-1.079425442193465	-0.1127110752190354	0.5715508023890644	-1.3982992871686348
LINC00649	True	False	False	False	False	0.014485494316897385	1.0011017655324566	0.4219232349666021	0.14395057554832014	0.13950820618619597	-0.18392392226239826	0.20483849426927767	0.5460850642205619	-0.037443429426854885	0.09476099562554577	0.2522080497603548	-0.3918816145664807	-0.8779782453507017	-0.5571058971089794	0.21171957380657724	0.21246787706262235	0.11519221032401294	-0.3524207010682577	-0.1527832226995947	-0.0911798365246178	0.21764186045541775	-0.25011725334110757
LINC00939	True	False	False	False	False	-0.19532591043740485	0.7095656604010551	0.4085229854062867	0.495811154624053	0.17133866077020088	-0.2376412610894783	0.005677009075043843	0.31823658739601296	0.39701415994634587	0.7694629983660323	-0.7215102167293098	-0.3223293290791152	-0.8261323441384361	-0.058324919673817276	-0.15208247967890964	-0.374259631497348	-0.3322296835304073	-0.3684173827146482	-0.8347260632996778	-0.6126167080242094	0.10931387369022427	0.8389992798118615
LINC00982	True	False	False	False	False	-0.9047027993958808	-0.3042256724402497	-0.4793505092525739	0.08783299999168387	-0.5039156219922747	0.90570902649547	1.3293727074374166	-0.3246016845932045	1.1588983438867215	1.0052358141365945	-0.4725618450965829	-0.06842542060025937	0.3968158109279728	-0.5502766376596958	-0.2988876214636759	-0.10006643311965734	0.003581862764837379	-0.5143418312502825	-0.9333692790816486	0.3967299582919988	0.18115836129947502	-0.04192217112109564
LINC01106	True	False	False	False	False	-0.2359738329929241	0.09900411925846382	-0.2907323823148868	-0.44112831469655495	-0.20959554429266766	0.5182394058398655	0.4052809143975222	-0.2753905934842607	0.19837979149027574	0.2720488930534773	0.7413472315062294	0.8901995987255202	0.9222491698027121	0.3850238221257332	0.8310549818239532	1.1905743347771869	0.513940424310263	0.8950261893119444	0.7564563325647031	0.7171838487272081	-0.3625486486453575	0.7202081618282463
LMCD1	True	False	False	False	False	0.9853145623191748	0.528636824630463	0.4146294045012177	-0.7059188736566173	1.4703341228574751	-0.4477083175650195	-0.7553451029349129	1.3413751215997962	0.17551903241723826	-0.11473087645213285	0.6825698576943763	0.5219043257838064	0.3260037163855935	0.6750096771014071	1.1175028960340203	3.5148609046210013	1.0217442229609208	-0.4249443963309521	1.4043367703769185	-0.3821379498872264	-0.7720416692278104	0.7097401665661335
LPAR3	True	False	False	False	False	-0.5123342280640201	-0.4264109026169084	-0.5920403443225452	-0.2392045510166465	-0.12801952434964076	1.3624949757998146	0.95837744292401	-0.6987222208122364	0.3297765352565043	-0.2448088353842161	-0.5978944656736693	-0.3505854145749312	-0.8570416386488483	-0.7230510763806727	-0.4397088649396108	-1.0503093578723326	0.8840140084861535	0.11195606266611964	-0.6523637255475363	-0.4782970144834315	0.4213678388924227	-0.7218361329158977
LPCAT2	True	False	False	False	False	1.4871529210860597	1.4325438779722433	0.4089529491357139	-0.5503478121853863	1.57749873924949	-0.047350754487136056	-0.6071817455695143	1.2975813022479408	-0.3891377442501674	0.25159102648637705	1.7532773154723111	0.9718674073681304	0.3718927480618239	-0.7442397868139891	1.514657260642116	1.8537924076501149	0.5113560673754063	-0.6158373442420912	0.9224643979660352	0.17034924765530335	-0.5648968403855351	1.1271582484670912
LRRC66	True	False	False	False	False	-1.9242962485909776	-0.6879083074534597	-0.8718325153961255	-0.4647902053708634	-0.317503738884992	-0.7680931058339768	-0.4126444781480707	-0.5437878437862242	-1.9621319881363348	-0.9816971390015308	-0.4655691691159716	-0.6301912978044966	-0.1898897543935535	0.8840910266419659	0.3220064138235105	0.2310817301343703	-0.12169218712320636	-0.2483922958185042	-0.1876548733731416	-0.8678385231800002	0.8043462122353172	-0.5678559315270276
LRRC8C	True	False	False	False	False	0.08392277357611254	0.3145089476148854	0.3870056482853911	-0.2077958838433925	0.4058461273864314	-0.13951378990010416	0.6101576084844434	0.4456827516057941	0.15998235721224846	0.4727521874378412	-0.219043027667788	-0.3853607164675565	-0.2067426500100164	0.6695553199212426	-0.3705117845639777	1.8939029676881207	-0.538944778825952	-0.5212808454521246	-0.2430572105015904	-0.4233167572018487	-0.05058715724350262	0.2799058921418372
LSMEM2	False	True	False	False	False	-0.30310764355612896	0.4304400516263728	-1.3359243396262859	-1.1513977154536212	1.4919848583688655	-0.5676619321771857	0.39358267592687657	0.6133701798396329	0.1424797625758897	0.2991281757873076	-0.6348783728689358	-0.6270048459438385	-0.26207313450634445	-0.8168992646562597	-0.3645309879649208	-1.3285066974207325	0.23650840531850506	1.3402084160804564	-0.46719131989433704	1.1129050445421211	-0.035148659738272664	0.8846781794023191
LURAP1L	True	False	False	False	False	-0.3349696371236795	-0.24740808060253774	-0.8644477369197204	-0.6638972593720243	-0.011886337709665856	-0.04091009255710189	-1.0335134325369038	-0.26358808041756426	-1.3182717193938276	-1.0607488844586308	0.5236546204946037	0.8837311670808791	0.8202598794542688	0.2934895370674034	0.5696602036028904	1.8511120153746223	1.263736752989669	-0.6367460067894967	0.08762788408315812	-0.3325611096035833	-0.9369396385071628	-0.2674207197286962
LY86	True	False	False	False	False	1.6416951004186302	1.6474329902891078	0.6575555357035089	-0.18037725639402175	0.7267377854414374	0.23223934204637664	-0.09435312965403142	0.7684168764797024	0.11972169506906805	1.2069515158165651	0.7371161547669113	0.4967187322781762	0.9212509837687952	-1.7377970024608267	0.6733732375534929	1.4056964369048732	0.3517658681766239	0.002798264566349379	1.1414732415508861	0.3345821862705805	-0.323856860612694	0.07884261825674062
MANF	False	True	False	False	False	-0.1636009329097562	0.19869702204998585	2.317511564482376	1.6814171348790437	0.17918936355138668	0.2891175347727783	0.3532903454152321	-0.09564999129837748	-0.4001105159683592	-0.6084776762667592	0.1712649226747286	-0.7137800855171763	-0.3303121829439352	0.4621513542599079	-0.20590668237988585	0.8347226570600976	-0.8437414853257957	0.7939043598466826	0.014052416010770341	-0.3689129487539034	0.28673712635085563	-0.32962782289064657
MAP1LC3A	True	False	False	False	False	-0.5050262747770825	-0.15514924035549713	-0.037993875974348265	0.6561208093950479	-0.2210274152412068	0.03017009183563265	-1.2719664122804526	-0.09352889358044736	-0.4314873927013963	-0.7199596915572876	0.9422470134414176	0.9848827757195376	0.5734694346382313	0.9080410644592366	0.9916391253515238	-0.24202405232832944	1.0268872319914006	0.5430886113812832	0.6367058837510743	0.1047462367469614	-0.23068433160116145	0.5189304637511614
MAP4	False	True	False	False	False	0.5874239729833661	0.6073276612265416	-0.7153205418549986	-0.311608793792464	1.5415147757738086	-0.0579631892611268	-1.4854671450797188	1.4457971184526697	-1.1387799101081395	-1.0867639913698917	-0.7285630416127534	-0.5407991032908018	0.9558373785448091	0.0847400827259448	0.9547135174968399	0.7052250737409378	0.33701905512022434	0.18236306961420168	-0.417581845599937	-1.1846566727043548	-0.26208766647471377	0.8245213274415317
MAPK15	True	False	False	False	False	-0.3630678856190255	-0.3452484769414158	-0.8693982783884981	-0.5869899893529006	-0.2168744229318376	0.41440516375173136	0.10110711301874536	-0.6818107728301716	-0.2802354802762505	-0.32421139861193626	0.7592076128294027	0.5341230901594364	-0.5551846364604631	0.5394423100290107	-0.0952490041126021	-0.5163562297294481	-0.2625155587346563	-0.5977681532145289	-1.2262149524167056	-0.4401733540590396	0.36627447691347453	0.9406036612591596
MAPKAPK3	False	True	False	False	False	0.4123650125629224	0.6817746632447805	0.09149098872733663	0.8054578618261657	0.9518338199226016	0.5295183483415454	-0.1400738572031236	0.9214021793114109	0.3936235194320529	0.596455891138446	0.017206534550853875	-0.2780689518861628	0.03358429965316216	0.0867546100959586	0.21594637187592505	0.8940296125782745	-0.5535072627019145	-0.7921279979136745	0.049080672749124137	0.12494819510814288	0.2741672911108605	-1.5385476777125024
MARCH2	False	False	False	True	False	0.29186312138534365	0.4587701397761999	-0.06518835560466556	0.4811117469025053	0.8402656268360419	-0.16081025042367098	-0.656003138484527	0.3220861852126201	-0.054196526526991966	0.018287631118787173	1.3265853796618023	1.3073898924283602	-0.3856799387227781	-0.5977523441442711	1.2581487263196371	1.1545731589526114	0.6052454724935095	-0.6985830437508695	1.067144745610007	-0.6779907501277521	-0.3423249288630639	0.9304717177602306
MESP2	True	False	False	False	False	0.27545037214071394	0.004000227330270079	0.3974962707177678	0.00938186474487146	0.3224530374716253	0.15385389355634158	-0.16837060319687172	-0.36735725752621945	0.8052375933253672	-0.6828801892943277	1.1625206550824372	0.2108534404749847	1.3429025436893085	-1.1816781039879904	-0.11237548871380502	-0.0073127745864003686	1.0015538164398072	-0.21245070093113272	0.9042464661025288	1.602021399083421	-0.02720835160644719	-0.36912791483580415
MGMT	False	True	False	False	False	-0.5793908224966462	0.6379649313978811	0.6308522334307514	1.332686073407445	-0.42190154822349424	0.4563015004612631	-0.1316881936549538	0.2080628849370922	0.8574118468779867	0.08878424841114736	0.18643278231391028	1.0959428400715294	1.4284579156242427	-0.5639862498276901	-0.2475988878806541	-0.25814259171483683	1.2881078903005858	-0.05340339994266992	1.0357760666180895	-0.014659484987993745	-0.311737712571141	0.8312558938060717
MIR137HG	True	False	False	False	False	0.54538080831609	0.3618270721761775	1.4682329740165596	1.333544063349941	0.05179326663395574	0.4609726525263011	0.9599986445923628	0.07843709314533881	1.9239549782101169	1.3353811398033058	0.3698027366744793	0.1555414018066761	-0.970792141169002	-0.8647107573569904	0.06364954151347023	-0.6009088936534822	0.1099141970433111	0.4113474633666133	-0.6253990753452916	0.509664837072204	0.668974321055286	0.16675869281938344
MIR155HG	True	False	False	False	False	0.4767934353045903	0.42829728203602135	0.3112090824301317	-1.3431498642616921	-0.7183865578768641	-0.5656354416837035	-0.4215212855272469	0.8525804067501926	-0.31247100810137746	-0.134647445385948	0.8511478038175095	-0.3128953993528199	-0.5118782765814853	-0.31063520426333696	0.12962400194963145	-0.9275135631436568	0.6166716158356279	0.2414941455778766	-0.3321899102654856	-0.008142280116548273	0.21585446383692955	-0.5537475985275937
MOCOS	True	False	False	False	False	0.026752525370307912	-0.5466555924335534	0.08780416232248964	0.6233174159240132	0.10050426642196372	-0.04506013273321737	0.44611786598983977	-0.07752745935114959	-0.07115672023932591	-0.10701274704655207	0.3522512898024403	0.2098133781490208	-1.024680031703186	0.13733608090648786	0.2376249939765396	-0.0916076318750378	0.4183070704430288	-0.5437759511325357	-0.3026884609877659	-0.11365519426908348	-0.05357798534114775	-0.49394130729641333
MON1A	False	True	False	False	False	-0.5384594057966936	-0.1908400287034461	0.3014612214898944	0.6990812133587752	0.024899043436541767	0.7309059474461117	-0.11340145627890352	0.012491624513728192	0.2576726340683464	0.2565267951513149	0.3197882765967145	0.3874021658907818	0.7836555257556085	0.09447559967107788	1.0545972801878376	-0.6615860109416267	0.7656295343327033	-0.3186883170474272	0.6513256359112038	-0.30242718408273545	-0.2797066928466277	-0.2164356017875549
MPZ	True	False	False	False	False	-0.6659838022155041	-0.3441819186028812	0.3801638571332594	-0.9632796712490368	-0.11685845547704204	-0.2846900034490753	-0.026254755165582292	0.3646188214577768	-0.4953858782913156	-0.2982906687607201	-0.6709358385152497	-0.5109150086727693	-0.9514983300142844	-0.39036901715826383	-0.6161797944350202	-1.0548548555961617	-0.8493365093531701	-0.4577241105414298	-1.1204924206573683	-0.940284438843338	0.4976182593125489	1.4340341935494716
MRPL23	True	False	False	False	False	0.34687982661250305	1.3818973006159607	1.1842247609314058	1.4933024654790608	0.6419103033400682	0.1582797845491629	0.656855400708669	0.9261124477817932	0.4546254762365593	0.7378533051148484	0.24922511197571665	0.03990307293632376	0.411931015554	0.2758978161194499	0.4947353437841816	-0.3651352134764188	0.5044968674581621	0.8752263229905444	0.8382856688618495	0.1284469648278342	-0.4735946270893823	-0.17014740838959191
MRVI1	True	False	False	False	False	0.8366879069881467	0.935698615445266	0.4617623208297094	-0.30154064463849223	0.9950885749715884	0.05680116452066035	0.6396998018077912	1.236724533287345	0.7129492220540862	0.9066047697625844	0.4704660591925261	0.2699027211025117	0.23809181283150715	0.054427836210485185	0.31243208662307104	1.0868429345243154	0.3675532298794019	0.08213843646194377	0.5122807061789107	0.08278205416823285	-0.8904624787869785	1.127160572425817
MS4A8	True	False	False	False	False	-0.23083779255830025	-0.3122231404075659	0.3579156128574298	0.17202933564713066	0.2488720737095944	1.830381348977917	-0.1973740627156535	-0.06781632292921579	0.11302736087906975	-0.160566307030241	0.39979834287871374	-0.37146556096374894	-0.2407334604517305	1.2139299936379917	-0.224181482417544	0.6343589560030766	-0.3416177827531923	0.3146232992566045	-0.8161417435201389	-0.9460881275356392	0.2172535232501409	-0.6633113058737728
MST1	False	True	False	False	False	-0.6481845852497361	0.17989596856360418	0.9575275636290204	3.1153711012535203	0.7213144171494266	0.13061566381905626	0.6586891742524369	0.09631020118345557	0.646518321404423	1.084932133836194	0.04775593234175629	0.8822675458067751	0.7193785280202635	2.1061568983413816	0.4965552044731645	-0.8899024127847167	0.5901681082335899	0.15475581746600098	0.3046747143952445	0.2895771102287066	-0.3458158184434568	0.6861625883508009
MST1R	False	True	False	False	False	-0.5944274670629344	-0.2799733422106998	-0.26277548243625765	-0.3084097825122428	-0.3742032000896417	0.13017983365385552	-0.457747883339104	-0.9097526572996496	0.2123357020677649	0.18131659981015646	-0.7752881589905548	-0.8074961028219455	1.16395282388313	0.515250175761108	-0.6803277894272044	-0.9587164752464692	-1.7086228976579596	-0.3638134411207088	0.15852266482592353	-0.2053260144626087	-0.15487892573901277	-1.4881288258679537
MT1G	True	False	False	False	False	0.7802263068712394	1.199991235809645	0.16137605890489154	0.9627672795558349	0.8795757424308306	0.3945735970476451	0.699577387644354	1.0035532531534077	0.7556695535195622	1.1926671431989542	1.183661617094668	1.0161765727628396	0.5666712253480051	-0.4721575958605061	1.307330407996753	1.3688517340612327	0.7424242372720642	-0.9910256301665584	1.6107422037754917	0.2539850546237937	0.2533045419424462	1.1482557138738019
MTRNR2L6	False	False	False	True	False	-0.17061898423580005	-1.3569420931854643	-0.18174538197988255	0.35308851447332	-0.8095499821732632	0.02060470689249251	0.32921046212217603	-0.1582449679020023	0.32921046212217603	0.2937126729016473	0.6855081991688335	0.5317548700784805	0.1940443027879105	0.7343704707842403	0.6733896956426855	0.9449613088432571	0.6733896956426855	0.7370456658725651	0.2822509085743995	0.4658585537663008	-0.06329972075405013	0.38078203566099766
MUSK	False	False	False	True	False	0.4522849986501914	0.3508205334580281	-0.37349765439209454	0.44310836060774816	0.2533988797867772	-0.7828901439623859	0.07007747984485059	0.06068137711542518	0.6218221455996991	0.32434440729504344	0.03396399214585636	-1.0257330888948548	-0.323112378671044	-0.5103818924025593	0.036012509052999825	-0.4540651559233264	0.5654794113276145	-0.9591670645498694	0.7699787193374494	0.6813163473452039	-0.0034656061631736235	-1.222713390508753
MYO3A	True	False	False	False	False	0.19891471301994915	-0.3363696830692271	0.7135284649772957	-0.5166177171125249	1.0018517150798572	-0.5878431150398041	0.9318758991529644	0.4983402054902329	-0.21715672565676605	-1.3260122185746193	-0.4209296181669024	-0.527275560454795	-1.0786830137826924	0.2690065381154365	-0.2467065717891545	-1.2488335543818117	-0.1653602871206613	0.4390698251645428	-0.02612928657916116	0.6510495309658069	0.30610285999568676	-0.40650622990829416
NAIP	True	False	False	False	False	-0.0065892413870573645	-0.14004670996513088	-0.8093516148805578	-1.6783587115759149	0.6449817466306873	-0.09361207338069212	-0.21229703806935105	0.6553787392662619	-0.8536176324087109	0.15125863664112613	-1.0293851283679387	-1.0844564746662515	-0.9261954952701028	0.28296576083973424	-1.0134206546533808	-0.5285316584294969	-1.4685195933647293	-0.4387162575658851	-0.7590896155832908	-0.7637319372706117	0.7450833823124755	-1.8458323641896146
NAP1L5	True	False	False	False	False	0.8609355819587116	0.9906246206418748	1.0594357691353722	0.9772578102152032	0.7244000700049781	-0.2371731501464346	-1.0728355053351863	0.7743377745412832	0.4623099552380623	0.055840923259733916	1.0834270002534132	1.9064399818002933	0.7872061862920012	1.0812598880184856	1.3929453213030931	0.6430736767125261	1.6984217240821595	0.5937138446085933	1.2597579597304671	0.8950365653545755	-0.2416197923272225	1.6918038744267647
NARFL	False	False	False	True	False	-0.7983290183521454	-0.13766940430861693	-1.2618850328799542	0.13209031234148805	-0.7874563217369956	-0.5148855486461719	-1.3377145362633514	-0.5552220502410633	-1.3122208784124445	-0.4227056284978036	-0.7220375451529376	0.15202208815380494	0.1603616543056194	-1.3089540881018051	-0.2968757006533661	-0.6464841202664621	0.12336130118035407	0.28478512166976283	-0.3815642103827729	-0.5182022770439139	-0.24680461662920397	0.0015076823287315522
NAT6	False	True	False	False	False	-0.4768551889371456	-0.6318103267537193	-0.11813934097044768	0.3235503705935225	-1.1499470901299849	-1.0271261898207338	-0.8593034277224127	-0.9618989150510426	-1.1787992243436562	-0.7540227138677891	0.13070352725151752	0.04763362594193546	-1.2436019308096182	-0.2836188407162636	1.4986074986809037	-0.7953206624063398	0.40033465806716495	0.5237830668482465	0.4000867768257701	-0.6607516638614809	-0.20666309445310146	0.4933108193878185
NCEH1	True	False	False	False	False	0.009304922290885876	0.03659373832156691	-0.3029395586864964	-1.5010244369826538	0.06331449808189886	-0.5003796580984307	0.6770635058715654	-0.028670180084001295	0.27137077430536	0.014398103446893048	-0.0933686173845856	-0.056829976309636376	-0.5240837202336347	-0.4519938622873985	0.20448661316454	-0.92141057894944	-0.12537091896052505	0.2515133611053792	-0.4954122764811079	-0.13896718010505324	0.358865338602051	1.3088785362152526
NCKIPSD	False	True	False	False	False	-0.16149826512229265	0.2349412769397436	-0.7455753492569847	0.2864044046306517	0.2188203551009953	-0.31762173420935946	-0.3969369618978117	-1.0162201864493492	0.41163025284267096	-0.05493143559552988	0.7669442706223841	-0.15438767452304045	-0.942133280216707	-0.2268021512870535	-0.19511580589338606	0.713001220837392	-0.44198611621392814	0.7742832609100749	-1.6477990176000803	-0.7587421194686004	0.47094537594902586	-0.39191508392566743
NDUFAF3	False	True	False	False	False	0.18965376045764332	0.8220084622714298	0.15777887685710792	0.6894877557408794	1.1359494475404153	-0.2144571013184295	-0.3366447619117305	0.8673653948671561	0.059923985607260616	0.3720506771651004	0.024226858753816072	-0.14919722532573296	0.18453563282297894	-0.30810097684242865	0.5138158687542803	0.009808019606959591	0.8205031885085803	0.33791417323361417	1.2808912251477216	-0.5024642773413833	-0.39158494185989934	-0.21291657186667118
NEFH	True	False	False	False	False	0.09350863952221597	0.2676773398870847	0.057136425284220624	-0.21006804844200005	0.7656449561917559	-1.5451594945211606	-1.4257990842749384	0.5437639157343371	-0.652388753180969	-1.1042636355432616	0.3325958232130341	0.6882177750307586	1.4491743367196208	1.5411478063873048	1.2928027686945938	1.3750034038829428	0.9778450151009458	-0.4030873416077504	1.2855893086550665	-0.5408802696628265	-0.7848025024712827	0.06268182179978193
NETO1	True	False	False	False	False	-0.2433915140204773	-0.07503064554064176	-0.38376135626223373	-0.4586966135053471	-0.4369822971330848	0.7005965479545356	0.90129690742864	-0.9084488307195268	0.8031775523401623	0.7185280177599255	-0.5583987410111922	-0.4645208710414903	-0.6774848998203382	-0.7447348879837601	0.6848949452447594	0.4410797911498453	1.8957796436477992	0.2799953175138609	-0.01501667973787555	0.1691850169166695	0.18119711878025732	1.491233830805406
NEU2	False	False	False	True	False	0.5237975749696562	-0.2863770618688269	0.27585168601599863	-1.4847243693852583	-0.12204532175040088	-0.15734266149521134	-0.1149334046219953	0.4947750421781217	0.2224135407245806	0.26262419490823136	-0.3385772271333273	-0.0955721749405185	0.16760701182277574	0.37534155357970816	0.3632717985305672	0.19780276026411994	-1.0718609710485385	0.29574575559875355	0.7324129062810895	0.21952718729458887	0.33711603009119173	-1.0038703519575218
NEUROG1	True	False	False	False	False	0.3125358824069474	-0.08899089128413443	-0.3701354962185165	-0.4356711228128856	-0.8831355332830586	-0.5598652266961961	-0.2815786671626579	-0.4176452326488964	-0.24278097174824045	-0.8461793060237031	-0.2479928195954203	-0.227620769241464	-0.99228084057242	-0.14903014695875674	-1.0805639838783114	-0.22065486121305292	-0.36613452725328544	-1.171863961655478	-0.16501451621684854	-0.8907074589753836	0.9695052442835855	-1.253725323038811
NICN1	False	True	False	False	False	-1.4228218137438104	-1.473308298007845	-0.7226056568344383	-0.3079398610494651	-1.304623832498662	0.7447450033403846	0.3102543537797375	-1.4321195302402363	0.17047933354033254	-0.24982274800379844	0.03240483786715609	0.44132520294567373	-0.004623988187850708	0.3599829379130857	1.0851603227636906	-0.3150896424965315	0.5034113814982484	0.1442822662360387	-0.311028195598407	-0.5765659881255544	-0.18358766287464298	0.7120091662403486
NIPAL2	True	False	False	False	False	-1.3584865546069549	-1.4455837115585035	0.26865524336501456	-0.8200036435315988	-1.3481366217640691	-0.4929539719252734	-0.5762350313332668	-1.5430932866903826	0.1088272470065796	0.123874805931912	1.9393286109290797	-0.5853202536657677	-1.2744047180487024	-0.6707175706874645	-0.18732789331588354	1.5963469857314152	0.36519409491424026	0.885034042747643	-0.8909467406232173	-0.5321965369755306	-0.030319576305407714	0.34304631279364184
NME6	False	True	False	False	False	-0.8477772645276709	-0.8532273853178587	-0.07177605438824489	0.7774259076571256	-0.5787472172041359	0.10215820521565258	-0.3318963742342293	-0.5429488222130471	-0.12296393572841588	-0.10916109833306208	-2.1184521159658085	-1.4451609984845168	0.9819505867574949	-0.759278038819048	-0.012536421218709988	-0.6129138884927167	0.15684116214939642	-0.37265641555221785	-0.6385884159474162	-0.3408499918990542	0.22427184474105266	-0.5429207584552309
NNAT	True	False	False	False	False	-0.1054642993663687	0.014155593797821596	1.4849800506553608	1.1255533669807998	-0.896129884356452	1.066387659097654	2.662713087396744	-0.8063391721251123	2.221171230539264	2.1432399804387017	-0.19098338986418015	0.4502056443623376	1.4071536862685006	0.4962480792596587	-0.3771030487301521	-1.764623081711456	0.3660306681589447	2.1341801611333526	-0.33893949329833045	1.322650518482041	1.0127038247998665	0.27167499288510216
NPPA	True	False	False	False	False	-0.533997601989585	-0.6255519681853499	0.2782556914376661	-0.514833117096137	-0.6510562728253275	1.0757693163006965	-0.4456255817746348	-0.7281496185915707	-0.6352793051303082	-0.599894514886791	0.7835933057105159	0.6523164131475405	1.9967793064689157	-0.4756604139096939	-0.5546926663190941	0.9760927368647786	1.3447479064453403	0.8264536597073469	0.4501772788075689	0.6881266510462786	-0.7522040912627603	-0.07046407822859188
NPPB	False	False	False	True	False	0.41473113648097504	1.53429164401905	1.6529936008436592	0.8999822717824385	-0.3149758331304525	-0.6265551888581997	5.251693072760472	-0.07154891032355598	2.321776667825058	2.1905340380227343	2.1936933211286567	2.412400669104396	0.4257869816817583	0.6240670157544064	1.0745161252822648	0.8629494816165899	1.5544052227330558	2.0277578973801123	0.9098590374947167	1.5156964781609634	-0.274563014234166	1.9351059688974352
NPRL2	False	True	False	False	False	0.16329199366134392	0.8339014280458376	0.9933198415690409	1.4795343495576698	0.5068214716701317	-0.16413168610546552	-0.3844362840798563	-0.07846281001370624	0.19031583522759465	0.7661218592014305	0.955637319473634	0.6218744760660507	0.0667924358540641	0.8946948106084598	0.6851448390455973	-1.1122764355998036	0.9130919771090094	1.5440835337584025	1.0842109818515642	0.6906532838633545	-0.20849208846070102	0.21372351411162974
NR3C2	True	False	False	False	False	-1.3592901088765863	-1.260886203256142	-1.4105504148794838	-0.4159605865475629	-0.840553611801945	-0.7608496420803303	0.15651007606403206	-0.9232385870092744	1.496337639623843	0.20465140281338864	0.022372023875176082	0.10348398081399086	-0.19385835293952647	1.7267464447103498	0.535817537134822	0.4971245806704779	0.4872519840638933	0.2938321536808487	0.2041257303223575	-0.07705380972564482	0.1594948070947425	1.4595003950078875
NTS	False	False	False	True	False	0.5776365090080045	0.5418655758390131	1.8271599243376868	1.373397070427418	-0.4329449876221884	-0.35972513342688245	-0.13806707001911256	-0.19055291245353426	2.045732735243252	1.5797902043287069	0.7904656123326156	0.8735917296989402	1.1862643632718717	0.3781229645070518	-0.07425804400773686	0.2577008822893581	0.8506235590357263	1.0086459825227176	-0.2858883558179794	1.3242398931032713	0.32679187281591576	1.4044682018645651
NUPR1L	True	False	False	False	False	-0.13413759010430967	0.3316388127510536	0.8700749985891403	2.0580182789069865	-0.5884924257307447	0.8014586637652077	1.026763104282597	-0.6288256489206385	1.0289014419397065	1.0380300250695835	1.103925137043059	1.522245137369303	0.4056449300691877	1.5973057062236402	0.7954278487728181	0.8020375343654849	1.2287568725014728	0.8362517300781529	1.2496063449796602	0.9712476817891698	-0.6425090244032049	1.4426095616616643
NWD1	True	False	False	False	False	-1.3864467554676292	-0.4642642914935869	-0.23780410375070565	0.707469464377067	0.5009039044242517	0.8520147801753024	1.2985293077894182	0.002383006328463777	0.7950402427159995	1.259233189210676	0.1559971453892799	0.26824814780326905	-0.7836278173831651	2.2962193347755737	0.08273265721490441	3.71185492967935	0.2449038518523249	-0.2296795165035941	0.734992998573184	0.5459355308422873	-0.05297040587605143	0.6053186193624835
OMG	True	False	False	False	False	0.6429623627035633	0.5108446969240253	-0.39960524052515545	-0.23030263809188845	0.5579879514979901	0.3635500233012858	0.1916106852801913	0.5574252408900044	0.3900341190815556	0.24915092168670586	1.5599607276973286	1.5853790331517292	0.9645727838180108	0.4409370559755435	1.3304811962360032	1.4753566945866092	1.5730785599552788	-0.858097852055707	1.0457716092349574	0.5555578251653169	-0.728632868829119	1.528790452512731
OR2W3	True	False	False	False	False	0.4345803471486723	0.019404081533422247	1.0348508986547282	2.0422571696588974	-0.10876614090162176	-0.2367965023554295	0.048985325461037815	0.19370954321200493	-0.4458898133157023	-1.0467373715896875	1.0991897583736854	0.0636248555761519	-0.9533083758607336	0.014780200223282431	1.3698499458622986	0.14533898659487385	0.368170614938905	-0.474884753756916	0.3160869778623472	0.17600052952959813	-0.2297261216636279	-0.7529685392085264
OSTF1	True	False	False	False	False	-0.5224167942701226	-0.3076567372509115	-1.5826310462974498	-1.5603680614305109	0.3762118856705545	-0.036913479866907975	-0.2289348062810421	0.3498606092060617	-2.1317149549240066	-1.437016523192736	1.3210395500036938	0.6990032455556715	-1.4272726620392215	-0.4661215995738098	1.3401296414965873	0.09652469033912447	0.555467902280151	-0.3556717838302435	1.191749444679378	-0.7179618095514082	-0.3510630895455648	0.6444401697942684
OTP	True	False	False	False	False	0.7708525864172308	0.2748168207327876	4.374725137998892	3.6965787286949814	1.627068660146953	-0.3671363515474104	-0.3086143570896232	0.9004493652935285	-0.2914305626867428	0.5478398097240322	3.0547865850883618	2.7691136855205194	3.0261408391753144	3.948413486840893	1.5962761866106083	0.6975021541674642	2.7249974953313068	-0.13728113949927007	3.2879622130549193	0.7369815526389907	-0.3941492295289863	1.3178156692388385
OXCT1	True	False	False	False	False	-0.8124492904715733	-0.5497150789112628	-0.7519363716507808	-1.1434937838008423	-0.9235056172941801	0.8977745660999593	0.4972184937531561	-0.8826011097517231	0.14639361065548087	-0.22119773231021625	1.0774174669530678	0.901331882245544	-1.0671081709120829	0.5679304461350619	-0.0030874218768667805	0.7463354561293014	1.0347824337070268	0.6026141220899645	0.07603128621461325	0.5803000485664823	-0.4249794067994435	1.781218685291917
P4HTM	False	True	False	False	False	-0.9415507040973734	-1.1248567520523332	0.0758379600309013	0.4023044458174865	-1.2397109321994044	0.3496591686965888	1.0698727661996352	-1.4190622110572575	0.363153083238587	0.8018488571758509	0.2355738474472873	0.8539711456664554	1.0250625565589415	2.098007112701768	1.2067783533636227	-0.12078879260609833	0.7130777709722519	0.9419084178212824	0.7033418572171602	0.25158857674138824	-0.29246242078506934	0.7111700987228005
PA2G4	False	False	True	False	False	-0.8561148388588778	-0.8495418507980549	-0.3685090650202963	-0.006668874273372728	-0.8667164612855609	0.5211017496860706	0.06713747387585882	-0.9316048253853806	-0.054375944726717335	-0.10416277516204392	-1.8962645788713537	-0.9648702263491348	-0.02686051612835002	-0.04502642873277874	-0.5204930935755725	-1.9333324980755409	-0.35613852262639906	0.2526650432692483	-0.5815500117846663	-0.4831150615667877	0.028720524109045794	0.17711427487513273
PAIP1	False	False	False	True	False	1.1191065470989765	0.9615720602377288	1.1786508391238733	1.4057178700627748	0.6447263138046692	-1.2450086591774598	0.4674978511409998	0.720304980252024	1.2068195175169465	-0.0315043110326938	-0.3743609933390696	-0.3928682722107827	-2.0004357980437537	-0.5351323215294701	-1.2651647037050902	0.12710585783692138	-1.1894791412993593	0.09385954718213584	-1.629736438573376	0.2591711229881105	0.26200442301196586	0.7115722959374653
PAPPA	True	False	False	False	False	0.2744404117646161	0.1848230432943988	-0.5931090497505986	-1.1265374257808607	0.3086279588023401	-0.7700892518030692	-0.8441828994420951	1.515738495273341	-1.055853059557028	-0.8918064219794963	-0.5911434764208221	-0.15981987962643168	-0.6864114335632118	-1.229082367186654	1.3003734761208328	-0.09713380182842776	1.3234126570387723	-0.15369425745941165	1.3980789160733784	-0.243764712752317	0.762145875356428	-0.5500153727161248
PAX5	True	False	False	False	False	1.5235855622942756	1.4314077601441433	-0.4891387088209783	0.2567703563909656	-0.00852770415297297	0.8557248043155792	0.7065299607680277	1.431393577704511	0.7154678691831378	-0.2844383390577461	1.8336394950340835	0.999894108865845	0.051677583522191727	-0.2460246203800557	-0.23712592634159715	-1.496432600237502	-1.1104810760919328	0.4181693589419159	1.203201567801897	-0.21723325984370045	0.633876910285495	-0.7790419009723788
PAX8	True	False	False	False	False	0.024818912949014317	-0.7181562699138996	0.12703192087506596	0.9909950407080172	1.0179414821134052	-0.5144990241930237	-0.6334299576529911	0.4024050234547618	-0.3178144972922612	-0.04445635079901486	-0.7193894365203249	-1.290392828658297	0.24033735432211814	0.2792413546060253	0.8624078789457199	-0.6021992945123936	2.82276300210348	-0.2974632204252673	1.0312674426411053	-0.3996334872171928	-1.5851377309013779	-0.009506309552519685
PCDHA11	True	False	False	False	False	-1.4629813330547266	-0.9483496591005274	-0.02068451399809935	-0.9969617787392738	-0.7196582222793421	0.06474626968271327	-0.29991552042181857	-1.2079131855293932	-0.540639739157405	-0.11793708855057596	0.8084076345893078	0.6057951841715818	0.227211237175182	0.8363739624956549	0.6261555014389188	-0.1553357594193162	0.6149336145539703	0.06327875988956784	0.17550871403721602	0.4958198104605989	0.018130020915628948	1.170585196413567
PCDHGB1	True	False	False	False	False	0.027473685274953464	-0.17954691216161198	-0.3713683254969691	-0.8111252829462801	0.4052879871694076	-0.2631479545169846	1.4927033800281553	0.3311489011617815	0.9753237545007926	0.7263582877167212	-0.6221388503566873	-0.3350417434362383	-0.24626766575158074	0.3050453720114182	1.9027576048263053	-1.4192856915913068	0.008928472862418158	0.2112586455062566	-0.30483898115298963	-0.545611386985809	0.06730140859815788	-0.07422794817211484
PCDHGB7	True	False	False	False	False	0.281769365785963	0.1260082608156533	-0.32347745377396075	-0.6244179321512773	0.12190778041108695	-0.1103957067346164	1.1957876551152131	0.10818197147594694	1.1237743062136845	0.9449832059232898	-0.3609026773431679	-0.3410484463118186	-0.8447909862335553	-1.0015474344337378	-0.9148310193838352	1.7821074330135105	-0.01417936302777989	0.7341915696357133	-0.4587529060828327	0.7467612375759691	0.08240286238430757	-0.4186706435540468
PCDHGC3	True	False	False	False	False	0.459261517327915	0.30922182016412103	-0.4110698203388815	0.2666474889123498	0.6196710965726921	0.4546839093383205	1.6158472535839887	0.15754323341598767	1.625528419873955	1.376542087398084	-0.1475251211121486	0.5399059075992144	0.011395808806488428	0.24902179976831695	1.1868303564799705	-1.3660578213342436	0.4021249727073759	0.6264060782142992	-0.055076900069628204	-0.49006704670743	-0.1486700644101238	-0.2771208838172474
PCSK6	True	False	False	False	False	1.3078534676160245	0.8371661773175877	-1.966651572552686	-2.125757475679273	1.4786282109094508	-0.060298585743721975	-0.7922787956205434	1.5614721577592612	-0.7818847180228304	-0.7072400665294896	-0.6467670520634723	-0.6635638780424	1.0931273497166103	-0.6552033697648533	0.06870007057255015	-0.17800088683883875	-0.510076645613456	0.4012509966287273	-0.2359707302229438	-0.0907650528879276	0.6828687523137761	-0.2636573183659152
PDGFB	True	False	False	False	False	0.5658057088517314	0.1645843089706347	-0.1078566502767336	-0.0066241858781487355	0.3950880250256095	-0.4128155666999418	0.31573156298585503	0.543298991721116	0.6780853150385903	0.268349283814498	0.8422525942757549	1.7946567284206802	0.5694579637384461	0.3069589023061516	1.6091344066570956	0.4349665294193663	1.4628515207633244	-0.01807765608589565	0.8398149371717543	0.4410777702428332	-0.5679778719398437	0.28868800759021374
PFKFB4	False	True	False	False	False	0.4754654330569428	0.8351054598126579	0.7081956911824001	0.35710210055440395	1.629106781769294	-0.6358300637035084	-1.040386737034796	1.076919607760313	-0.8128559247597025	-0.21637628434775066	-0.7286982471961654	-0.8283267081303639	-0.4993738130654494	-0.5288996158413647	0.9146267847941651	-2.1830585533443814	-0.3830587045405672	-0.19089749458080707	-1.1324734732472372	-0.6440508518674105	0.14382771563252844	-0.7439784602734238
PGPEP1L	True	False	False	False	False	-0.6129672589749238	-0.21647200356745905	0.8993853415205632	0.4586816462282226	-0.3779370106829834	1.2270895878236974	0.2409781792649105	-0.8489401798975806	0.031558965285075354	-0.30518003001302874	-0.3645582968179953	1.0585806253541492	-0.6804211428270579	-0.9375655182059132	1.451537858548338	-0.1279616465727374	-0.5270374529941276	0.1844240189281427	-0.04946051445538977	0.20472350843257126	-0.2805791941842851	1.2013943494015655
PI16	True	False	False	False	False	0.7263140554706423	0.6733166440683824	-0.4236253587238061	0.674383125873587	1.0887633714788982	0.17659926724921865	-0.04042187506445888	1.055747300665857	0.37024685043713257	1.3347859602355747	0.6909564075379034	0.4089371140470177	3.409183245069168	1.9278367083979333	1.8203597495699344	5.885018209228558	0.6630581651225355	0.3507794488357133	1.6553835515436581	1.4899851853920592	-0.38053425680498515	0.30138234916321943
PIRT	True	False	False	False	False	1.2762330940257212	1.2490290834216211	1.4574214870526931	0.574037693884326	1.6223236272610624	-0.4593100939607512	-0.6028917753401644	1.2416505341927182	0.31667459892381866	0.9432765929948296	1.6347923176275208	1.4205088510059425	2.0266649364003992	0.3763863425426472	2.1874363460397905	2.52173565281756	1.5675311424815053	-0.4958489195569703	1.4347387792048012	0.27268480757655944	-0.3410663027710587	0.684981245889615
PLB1	True	False	False	False	False	0.2756125749509073	0.4432774551491616	0.7670079627197446	1.095561426662427	-0.3595474660628566	1.3809984805027349	2.8175418644323633	-0.676825834673437	1.110973817267365	1.5339706539591662	1.6151102496333871	1.7578159925693448	0.03441576618725113	1.1459623321768797	1.934649096475472	0.8037727788480643	1.6919350953129395	-0.5792176867188432	-0.04024479382755225	0.6681366685356618	-0.2976877678751069	0.9211835309245867
PLCH1	True	False	False	False	False	0.3026968689920654	0.9690021193721744	-0.7134452842901294	-1.2172903098031929	0.9321597816380762	0.7452576352977005	0.15402805004823564	0.4786625120834214	-0.1827070773845689	0.2776266877804672	0.7894190904579151	0.6492843489579572	1.0211010955507511	0.3671546649143595	1.4685130622113078	0.5938168032578295	0.5478753436492324	0.3315090013167832	1.1265770956937438	0.7287715230495476	0.5483060918408434	0.6253675589575889
PLCZ1	True	False	False	False	False	-0.5650412785449066	-0.6018193406801792	-0.5826336988753783	0.7759875376656756	-0.5314411692298571	-0.3232074235841745	-0.7168699515798896	-0.671331293751039	-0.09246226745889148	-1.2192520862025955	-1.5357173760792568	-1.0024784057412972	-1.2404701016856785	-0.08142547917429839	-0.7034394126517365	-0.5391604957407623	-0.3231044808523371	0.2887771944911952	-1.609315886810532	-0.5360157914709099	0.6125822590188045	0.7127463991633604
PLEK	True	False	False	False	False	0.8652624306858792	0.1699411371587593	0.2739651929559924	-1.3254262668100238	-0.01953591579257481	-0.1309670799154013	0.4695001074479787	0.5108131702333615	-0.27197226301990635	0.3701733860884541	0.022318854825256067	0.7222518926315743	0.12287143572794282	-1.0869958762434897	0.8387969412623001	1.6693226921374515	0.7008583985496621	-0.6784168553843665	-0.3760736195167884	-0.5989278917711474	-0.5159343700614948	-0.15705232536759373
PLK2	True	False	False	False	False	0.10364129925956182	0.08357464704742826	0.3376362676025967	0.09114238233946356	-0.02768807503780686	0.6368209495997542	0.7812254679537771	-0.32904114912098176	0.7495536365967904	0.6951338630538598	-0.7555757433197005	-0.6978349367415325	0.17426590852080487	-0.6944560212843449	-0.20519181189831506	-0.3143342648019897	-0.05499928370071798	0.7140709201923133	-1.7459243559280035	0.25859312755322583	-0.11943567823470158	0.1251439272501947
PLXNB1	False	True	False	False	False	0.2342074456152708	0.4177703709217984	-0.9266092930179124	0.2901931438647439	1.5977730167854343	0.3474440173696872	-0.041344131950298214	1.2510712743516796	0.11601776934135022	0.5443279408146486	0.25366291834670635	0.4498764216042455	1.1624039444998928	-0.6517756077041793	0.05704834096469887	1.0812485307211552	-0.35555473782825786	-0.5768781338882016	1.8633792711126995	0.008708235986830369	0.00938732617694015	-0.3112494197665533
PMEPA1	False	False	False	True	False	0.41208366138570185	0.4999208418315379	0.3265787553541514	0.15922792042684816	0.5755145358156072	0.040694213519391294	0.8956338583158502	0.4554568165849042	0.456019261419338	0.8171967108232554	0.3351517471763539	-0.2326648215665431	0.4384931720779889	-0.6782563651487585	0.19147933117215987	-0.3978129223831211	0.3173819026602144	0.8416255501894241	0.2992638151134421	0.12571369992428189	-0.5932752013662967	-0.15453098497576556
PMFBP1	True	False	False	False	False	0.7379421442976968	0.5503724629046407	-0.6388298442233633	-0.7058256383200355	2.3435024259921957	-0.4827602531430678	-0.019041107362746144	0.5422962431374533	-1.0676382417365986	0.14408357156922694	-0.3165935647836849	-0.18684155787796844	-0.5545424447797695	0.2174873310814372	0.3077514907716125	0.1961330023375475	-0.7897062940272486	-0.060096329599838634	-0.2189613414044843	-0.027080543418815158	-0.5286232901769677	-0.686520826498381
PNMA3	True	False	False	False	False	0.23856958287976546	0.28029707848593394	0.5397007183399654	0.421057870687861	0.12591215025818908	0.1742900667243083	-0.29951526465452666	0.2651339002236553	0.22366147778893328	0.3729485240369722	1.1839994832488072	1.1357505345719112	1.0803362815287247	1.1901174373457473	1.1635136147348897	0.5067599403138285	1.236008729619788	0.4315005174386338	1.1270769075863565	0.6666634744027196	-0.3505533914661318	0.9899419618379541
PNPO	True	False	False	False	False	-0.019083784016425662	0.7589296953158129	0.5645375192299277	-0.13724569444808424	0.6140101085639165	-1.2494211080265996	0.6494334893472119	0.6732074636905763	0.9285068049677506	-0.19388557208968726	0.689427813366978	1.2493579840794864	0.9469602034118972	-0.3613780266585849	1.3106911939630583	1.7806964371586282	1.1732518670919552	0.5007186882176986	1.1256757712361125	-0.2660657365195939	-0.643880791455718	-0.021597674434064018
POFUT2	False	False	False	True	False	1.3489984647555942	1.0408553230175603	2.2997232155193785	2.9190999252878282	0.7781547261043021	-0.2322553105604717	-0.20139463796404056	0.9871640920184612	0.12523810108744488	0.16294856948252795	0.7310393613957964	-1.2044311902424365	-0.6748289656972254	1.6712301805447949	-1.0684534071141076	0.7338623384535966	-0.41159138356834013	-0.4466761828846901	-0.7090555443127983	-0.6491632579825611	-0.02971246819437544	1.4674206205099372
POU3F1	True	False	False	False	False	-0.6118423547797358	-0.412876603922261	0.23738975005866045	-1.267451972289663	0.9447422039071812	-0.02248771681120354	1.9938971728180697	0.1096452616844174	0.011814844152976343	0.8482201105490661	-0.9217335814010309	-0.19527751631540471	-1.2916609285150291	-1.2235438562171799	-0.05499519214920915	-1.1112911097758238	0.9039778200134604	1.3142481675345676	-0.5935002545587231	0.4052122660890209	0.30577183906006306	-0.6283105776089398
PPAP2C	True	False	False	False	False	0.6754784125372675	0.6415552743258616	-1.4125960000027695	-1.0810194787787746	1.1843749687324034	0.3112600432233113	-0.5471948720548676	1.0686377382319483	-0.8594270174862064	-0.4858947093672876	0.7351106441469186	1.4598492208942702	0.07821738897490617	-0.5601534733690318	0.2336444875658513	1.2905275251361277	1.5162589157704405	0.6184650307117284	0.7907869586386469	0.3197229539582749	-0.6579535346051321	0.5262936824905016
PPP3CA	False	False	False	True	False	-1.0287286052951612	-0.82573869979746	-0.7437709294647773	-0.5128895250659237	-1.4706886670758361	-0.028556517539523086	1.1852643639908056	-1.6215686161911558	0.4870594773171224	0.5557351642979594	0.34207529039018825	-0.11668559569552828	0.283970597345015	0.3932713875561947	-1.4203401468099304	-0.5733964749666519	0.03912890305495653	0.9340002711330504	-2.1388702622697746	0.7736603335989545	-0.08035871229398867	0.8746547008399335
PRELP	True	False	False	False	False	-0.3241081479967601	0.18855794887773653	0.16177868651730476	1.7126695370297205	0.184918292445555	0.23000742229509175	0.5995435204728462	-0.11443131263377468	0.8247870501218237	0.1337236821885351	0.3886247437125427	0.09720370245378787	1.4023218628621172	-0.4358798511255232	0.237943905582849	0.5611466352800141	0.8651738227319684	-0.3712688553027567	0.640346136682952	-0.8323692407811825	-0.42613222200137524	-0.9639268932588002
PRKAR2A	False	True	False	False	False	0.04625512292960319	-0.4097861604706198	1.4308731706385518	1.9201025457293437	0.7524951203079825	-0.9991208667445214	-1.7857301102113246	0.40891305399899	0.4860447264703547	-0.021206081082707568	-0.2387477147412466	-0.10149903018263072	1.198371485618234	0.8650569239749751	0.626779332761862	-0.8574518277393341	0.9595145261210034	-1.0235848682110331	-0.4287390590625986	-1.1950270171408146	-0.40653805745504873	0.851182274443333
PROKR1	True	False	False	False	False	1.3341137329727684	0.8756533356021083	0.006090787264156949	1.5324276172995208	0.015026532067792513	-0.684223677332308	-0.262403279431344	-0.09510019881718497	0.37365021363773226	-0.8264086493812686	-1.1663423278544227	-1.2855691556250128	-1.2170159102768572	-0.7012897323736028	-1.8774908365560803	-2.0701303113671137	-1.2466402991072714	-0.30720500385465144	-1.1173980824764838	-0.27110529551857443	0.342698093817911	-2.065824676258994
PRRX2	True	False	False	False	False	1.4639276147039697	0.8886361332585869	0.03384598734361828	0.35552778237835875	0.09177389863518312	0.11058320652479324	-0.2020877985949585	0.5891990795825871	0.22018888240851398	0.212950809429832	-0.9228439719900758	0.2519515502151725	-0.7048530908969141	1.6812601660327848	-0.9487533661818214	-1.3549765556371471	0.39581878827889005	-0.3421401527289564	-0.2776271242808524	-0.3033210171847148	0.09077124384097222	-0.9284130073448758
PRSS16	True	False	False	False	False	-0.9641497070527828	-0.6747243524364351	-1.295693139993136	-0.9431964078405628	-0.9347655573339424	-0.10656986146325012	-1.3784440229090784	-0.9260108043026524	-1.1901032264422793	-1.049629378848847	0.6450338214514202	0.9837213954349502	-0.6634510933325976	-0.7026980346514576	1.6671020316856415	-0.09128114000898298	-0.6860595458815464	-0.0939138712175628	0.5484329486591758	-0.20020757202765915	-0.12874011353105397	0.28760707438945954
PSMA5	False	False	False	True	False	-0.5435494218010485	-0.6483511816965264	0.5128642092696968	1.1970205854477751	-0.698046417903224	0.8943716059757438	0.20704944971473407	-0.5135028555086101	-0.1371083711998917	-0.4705108325572502	-0.2776544932949409	-0.19632373974739786	0.10806818648708864	0.17006001575372146	-0.11548598264184047	-1.3178115170004694	0.01445748964812077	0.7463852021777664	-0.4364049321771604	-0.23375747616150705	0.06916139633797942	0.5394277446093125
PSME4	False	True	False	False	False	-0.2501631668005607	-0.039324953450744535	-0.2864762874475731	0.13807061047785918	0.7415107694176493	-0.2433320617808484	-0.8100811907215775	0.7003700331611017	-0.9047120247416276	-0.6500878159139442	-1.6280765894338451	-0.9652373597609056	-1.983887784532712	-0.4702786917986687	-0.4706517693097117	0.19196878336163825	-1.1639387184706322	-1.201117483723876	-1.7880640673706685	-0.8395986339949235	0.439033399217045	-1.1763646499772746
PTBP2	False	True	False	False	False	-0.09785132491131583	-0.008185748895733425	-1.080988153849533	-0.0055530122238186715	0.021971035356899416	0.9396336527179912	-0.05831780786186009	0.717357839101404	-0.3057836096452941	0.4942691099224704	-0.02749957184786279	-0.5566128959455392	0.4682710795612787	0.6116053136929646	-1.2876714431193097	0.14319062707578767	-0.1854194371262186	0.17882631695405266	-1.8761141165897288	0.1721261403336129	0.44458115741242216	-0.32539553071489524
PTX3	True	False	False	False	False	0.3978322775964786	0.08443960923282548	-0.6808146005672044	0.7419458006238293	0.7031865813456634	-0.5475480939177686	-1.001911754355062	-0.7452858500961069	-0.9555755789687992	-0.9468932500756078	0.30961002861353965	-0.16727380881237544	-0.1024644526106144	-1.389741574903276	-1.4628709107333433	-1.9134974723011882	-0.5325422956952718	-0.8251293697037179	-0.6868148001696833	-0.7761134316724224	1.1054941807397192	-0.35863819923776524
QARS	False	True	False	False	False	-0.568214354400141	-1.4398458836193044	-0.5025059129630826	-0.18145559622585367	-0.2915492460095369	0.557556886921585	-1.1501650517122848	-0.04495759546099861	-1.07336473337824	-0.7524189667343582	-2.448956542156502	-1.080327353655164	0.4005078482763795	-1.6944091475640854	-0.6214238493246191	-1.4212105886741204	-0.314542114855403	0.3226277240834965	-2.292071491956848	-0.6058279993875036	0.6431535428353875	-1.2116734006477605
QRICH1	False	True	False	False	False	-0.8949476191426871	-1.1581812358369712	-0.2135935460675188	0.02795310437582436	-1.5853792151493078	0.2371415922055492	-0.20318180866519409	-1.0791905776418331	-0.3749801967733711	-0.07130701393976284	-1.1072136734095708	-1.0729488170783263	0.5374699398892677	-0.3638206093131373	-0.3823280519306181	-2.2160003965631767	-0.2737556513795317	0.2206153560928992	-0.5896315146482867	-0.3087343292138727	-0.17596287635990052	-0.6919171681301173
RAB20	True	False	False	False	False	0.5659651785674883	0.9300324346605576	0.7140029397946613	-0.8964666116465866	0.4725092653469297	-0.6408272717215231	-0.555171530615343	0.36867722792386143	0.5479253897648297	0.5971885968521651	0.012541678254487043	0.34686013253803205	-0.29270225171959663	1.3876005705783865	0.224763129589763	0.8509421464796828	0.020014924579179763	-0.8158401715821145	0.7102657677335334	-1.2030459733356582	0.04485810714132171	-0.6913923174934062
RAB32	True	False	False	False	False	0.4670669860978695	0.6641109929016974	1.3232617947125878	1.3845420440029523	-0.035586414066939784	0.3763305085905168	-0.6660755917698691	0.18663176897385936	-1.2059058181302358	-0.4766586142898638	0.7348536803681159	0.13715720420431007	-0.2389426986618798	0.10687412605225877	0.7506411196410441	1.0873081879777038	0.3928755043110805	-1.4262275101687942	0.7588555559931285	-0.7404106957039179	0.27943282996576796	-0.7314693285583362
RALA	False	False	False	True	False	0.4486817831603235	-0.11142467070530034	0.3363356983835208	-0.4651909379390971	0.5891443366996463	0.10723776582947656	0.7821907842625153	1.0592191654411869	0.09484793460987763	0.2415198684440503	0.5753496949632675	0.7636034381190512	-0.2361902723518145	0.21923680369344897	0.6549784277913133	-0.7926153430982614	0.1613928855767022	-0.8999416144326651	0.011604531797908437	0.09443495740738712	-0.2310399841286801	0.7480727143466017
RAMP1	True	False	False	False	False	-0.034835451190558885	0.4941660403525507	1.9641204060352888	-0.29808044998038097	0.12964315716197572	0.19272294539764653	1.7562154625971065	-0.032518644388005086	1.5983278622801609	1.7722521507960844	1.5233902874937408	1.5765730126954791	1.6254937697073308	0.09109594982458252	1.7266997385323766	1.8233867749432808	1.6158997042934746	1.4994494767290718	1.6121317783314133	1.3935960227425304	-0.516121775491999	1.373799139163154
RASGRF2	True	False	False	False	False	-0.16452257785715546	-0.387991930887139	-0.9361477915463434	-0.37200891120560425	-0.16917554044943292	0.5728775337282779	-0.4010994063547248	-0.4118814695644804	-0.3300048064612063	-0.34334415808546603	0.6651907223283566	-0.017589446690039742	0.04465731537707368	2.0513953428836715	1.128196161976026	1.2871152433873847	1.3320731626511642	-0.13459450608069626	-0.046063524650372084	0.101189949742597	-0.3924619419038518	1.843620352997537
RASSF1	False	True	False	False	False	-0.11633185364351585	0.4864778323100946	-0.1569408371207628	-0.09783391290905036	0.25436772022259924	-0.3377904951954785	-0.450892329730715	0.047483002100942084	-0.8940734855320823	-0.14124530206850994	0.8738881776173769	-0.9395101453532512	-0.2379817965791133	0.9416033343949742	-0.9168437562819354	-0.15503988881241693	-0.736909776206933	1.6611929879438927	-0.7279972962157663	0.3102757907542891	0.30541241776969646	-0.565622333110433
RBM15B	False	True	False	False	False	0.0243748298709487	-0.5887614334450213	0.9452448461922074	0.9152465313923588	0.2795634463252232	0.27479064619297244	-0.23593941088425774	0.10097897585912984	-0.2939374387670242	0.28538931113374755	-1.6436549412871304	-0.7270301054574771	0.8558212437008127	-0.05793622670922891	-0.7158825749674459	-1.802703458003915	-0.2182804633840488	0.7461711244714576	-0.9593174351908146	-0.3929791396284428	0.11181887571460518	-2.196109652250821
RBM5	False	True	False	False	False	-0.20738042630333853	-0.7154783409454593	-0.31014568549405697	0.2309600773963324	-0.4958064275194309	0.7167053270629646	0.31463219553309113	-0.4856805763646299	-0.16157627405590028	0.258552066003546	-1.0142682335426834	-0.8634101884833556	0.00267282503503233	1.6075405954991409	-1.6884927781508372	-1.8637802800120955	-1.36585640397421	0.293376523785511	-1.6751562109925981	-0.07789470852463726	0.29967527112686365	-0.36500583099609474
RBM6	False	True	False	False	False	0.3753069458662963	0.3416562602158508	-0.3948764976918523	-1.2654391404767171	0.2216862507598671	-0.12344092257618065	-0.3962535431194058	0.2774297541648551	-0.4806906580953701	0.15371983193958633	-1.7050359114320859	-1.792047122860135	0.4800401653938707	-0.5815592340457679	-1.267957735762079	-0.9296108595911272	-2.526468451210209	0.5628481215442891	-0.32470987552492875	0.10714623512302	0.22880519567092394	-1.5502596993176592
RBP4	True	False	False	False	False	0.6767474306384413	0.6180380678878911	0.5257662582741078	0.8381694431388266	0.3184175515817048	0.7713382435769479	0.7967894785450121	0.2556812834717518	0.7754995479541194	0.7248814099585195	0.9302162075056843	0.9230378442788241	-0.1464281792430044	0.8220976038759957	1.0573020886711144	0.0017344088878477122	1.1386633431360234	0.2782700770045999	0.977931494158403	0.4649294969859932	0.01130407687046403	0.6857780085430853
RCAN1	True	False	False	False	False	1.400378594584772	1.2481999235493697	0.19470464372029614	-0.37793494645010395	1.119730164572085	-1.0235656437150635	0.9420328879752048	1.1458810476109549	0.4949577543001204	0.2791997475536061	-0.5811327672611041	-0.5180035286884501	-0.14325251395163682	-0.8025834282467974	0.08455625167388349	-0.3852099889955288	-0.9848127219102244	-0.6008410061848142	-0.9102578507755	-0.1795323570464821	0.5406174416614502	0.37514403099307914
REM1	True	False	False	False	False	0.07654073615828265	0.28563390304075464	0.13295370398243184	0.5310747325150382	-0.4576739078599844	-0.550438065231171	-0.2339644206415099	-0.3754789789681984	2.1026362298694905	1.0913822671816042	-0.38753645296417	-0.5296018636285819	-1.4167214338364311	-0.4033826986154281	-0.7584065301202602	0.08121098222801583	-0.13687102958134856	-0.19277629869819812	-0.7079238480814243	-1.2005893454546468	0.14922738283069617	0.31045170857542737
RGCC	True	False	False	False	False	0.3723032597051363	0.3680218412744499	-2.0590362099324784	-2.135168218151391	0.3668778414742305	0.6080225527632466	-0.09532227075376068	0.492244097624748	-1.3483326766969184	-0.4797538794583971	0.7821689488043332	0.9828302637250984	1.0757281087581685	0.06907661416886883	1.045566207595302	0.7055334584165948	1.057057064837505	-0.5156455693292282	1.2534501040818091	0.519213987430298	-0.5135229275728873	1.086612111914751
RGS5	True	False	False	False	False	0.3984176027724847	0.7145580376726426	0.42178236871891467	-0.7986567592655297	0.5603551583708641	0.12013260480864045	-0.4626433500939046	0.8088071242246494	-1.6386056395035642	-1.3216691549883457	0.1794462904481932	-0.5693530747763001	1.1623164793604033	0.8430759055649718	0.7763831016063087	1.08741293678104	1.0461783352063057	-0.7463846120377898	0.6222075365938589	0.004919165654692352	-0.25911309401048616	-0.47266303007552424
RHBDL3	True	False	False	False	False	0.5315780289077787	0.8563142201052691	-0.9636082035939436	-0.6523005931329201	0.9817322982343674	-0.644673343391924	-1.415437228502774	0.4830311526850967	-1.841863618198372	-2.270284843676247	0.6766574365244958	0.0049304312529623116	-1.2255935106754186	-1.1497560455809437	1.0288548096732373	1.2330652248460277	1.1617778507359535	0.0270176080436908	0.6216762860036847	0.02130473084680637	-0.010122963580889932	0.39948218297497556
RHOA	False	True	False	False	False	1.1163227156589477	1.0674240009590217	0.6223056458343399	0.4103416745039453	1.1704044673028349	0.2661087660327783	-0.08405757877185305	1.3224233380220185	0.3633083539403108	0.4269556995735806	-0.06872662110220913	0.0991562908969058	-0.12074433731399252	0.5226845680058321	0.5957022434416838	1.553934082036511	-0.1260152684079685	-0.3017301942531517	0.4240423785722823	0.0068536731011408225	-0.392735298393307	0.3275825309394249
RNF123	False	True	False	False	False	-1.2521799093496653	-1.2471683957068678	-0.9060653686733716	-0.5688717235051416	-1.4962814491065242	0.2905967372824056	-0.2582866546039814	-1.3099584559222015	-0.32733874553159764	-1.0741877844526602	-0.6201305183779569	-0.025637066016734208	0.3235304071955836	-1.2535508014257788	0.561725053881589	-1.217213934028944	0.9073413657464449	0.3301848560041829	-0.9550471347583752	-0.5581286824541429	-0.24683342962469998	0.36262673715687077
RNF144A	True	False	False	False	False	-0.040697230058191744	-0.3983073539355224	-1.2982476828162384	-0.8938378693946328	0.19550047209560256	-0.5902546322452509	1.2528942987570493	0.43709024384765227	-0.548745556230596	-0.05760660309239374	-0.9409990007045468	-0.3825018984887507	-0.7978117300571009	-1.7998135442727836	0.8562838365632881	0.9805729825056188	0.2897068335330861	0.7386667241590353	-0.03761631733208853	-0.5879699299487121	0.5449153259238096	-0.919374985030949
RNF212	True	False	False	False	False	-0.3957788627066393	-0.365217610366117	-0.3946657023719981	1.0510886938826391	0.17208286096553552	-0.6660621911717068	1.9393277019663877	-0.8092693712183823	0.6333541135367542	0.15329668503203242	-0.4813864001157291	0.41956155536750006	-0.9659199115413982	1.3483656984531691	0.4858227782812963	-1.1658128079453385	0.17653047094175994	0.9586287122837334	-1.2324468598486231	0.6635466766204805	-0.2690976207570088	0.9194004410380622
ROR1	True	False	False	False	False	-0.5018562250396119	-0.4948155545343162	-0.5748612836783477	-0.358855023558784	-0.7680092975625022	-0.30607143864970043	-0.482235585756448	-0.1168616386876784	-0.3881412691309298	-0.4447450168328289	-0.7082559650532808	-0.7331794540555975	0.5215702486487817	-1.3519656472550308	-0.9989016100918487	-0.7911084966282894	-0.3278580811317082	-0.3752498981791446	-0.5016182849728182	-0.7910542215955749	0.27604947162122523	-0.6422317482557184
RPE65	True	False	False	False	False	0.5767401980807789	0.5851560726128154	0.7939005970313253	0.827565195073532	0.5595020277147706	-0.3614641298999127	-0.8106233858495077	0.9824893379798648	-0.5404588810881096	-0.15159456285198386	-0.005641422009863321	0.4548326616577445	0.7479978865865458	-0.0284795726663937	1.0099391664159467	1.1113388968363969	0.0727348190128177	-0.3494689588668236	0.5569072546124623	1.0768042764734391	-0.4365199101207309	0.33107437341748674
RPL21P44	True	False	False	False	False	0.6816510628807764	0.3594952098671317	-0.20916349633839007	-0.2050816273277861	-0.4931545610211016	0.7686109135696764	0.9183274338389618	-0.18992339198227395	0.05603884314002158	-0.11397315000360075	-0.5792159755704005	-0.7637419418566714	0.04590446649164737	0.7521422305773232	-1.1728193507482558	-1.3738324912487434	-1.0914840872516258	0.3826133170871144	-0.8197739424420085	0.15247864420690255	0.5722391518359305	-0.8134962012346696
RPL23AP53	True	False	False	False	False	0.9934955773273904	1.4669461714411205	0.16830542363524728	-0.5470478616493128	1.0271997747244943	-0.933759618097412	0.08161395988611628	0.9084664978674836	1.0048389326696765	1.1713916143614411	0.08254988281540206	-0.1906377527046848	-1.7273720001059307	0.019377308871219117	0.2574833660413547	-0.2793079629346643	-0.6782008246448901	0.4874763946649489	-0.6186780428994959	-0.6246650530749388	0.06507047613881288	-0.2609344151735834
RPL41	False	False	True	False	False	0.7725468863372663	0.8233696047072465	0.44093153840219657	1.2891126536304338	-0.14796551967718533	0.8322651618888532	0.3389233992573674	0.11916883692020495	0.3996486769903165	0.32044720922787284	0.0740208059743066	-0.12220755544550795	-0.5633591897885415	0.6016211461565489	0.107608814164748	1.4301872176831596	-0.7894490535050231	-0.0549260218393679	0.5457296568754381	-0.04336219329847818	0.35171640328710785	0.20671304437750423
RPS26	False	False	True	False	False	0.9210009391310992	0.4778650371877532	1.156356423428602	0.8824938493053245	0.16867786751967478	0.10378712450180458	0.7792932772629785	0.4061406161039085	0.15105394326347235	-0.21414190580357748	-0.14892520299769216	-0.9874299988114116	0.02926382160072065	1.2361868604208672	-0.3440174897305779	-1.493732617790347	-0.6480489757922462	0.3087167090041608	-0.030305655361624814	-0.18411152540538786	-0.30173165562077053	-0.47889065855331125
RPS2P32	True	False	False	False	False	0.5338722766338724	0.6720223775238416	0.5746366034472035	2.534656277907916	-0.2841315318581141	1.0148399957028873	1.4381849993286906	-0.09965211000437098	0.5137506902149487	1.0575535660748128	-0.3889805129339516	0.6412574540425088	-0.06823871208000581	-1.3016620053630297	0.961678334038072	-0.8314962582627514	0.3059377712597854	0.11002099744193278	0.10677231126955994	0.0044907313750499065	-0.1694211480189245	0.2698499491791403
RRAD	True	False	False	False	False	-0.16080782664025609	-0.11452919595039936	0.5807389838668551	1.3595690233607731	0.9246220039684988	-0.6182011508972782	-1.4935806651157142	0.6983835498189181	-1.2985478746702042	-0.1363059970480696	1.8991504001314556	2.0347074594889767	0.9306941071206976	2.3555259442530354	1.640040800160314	0.4325922217268367	1.740032464241147	-0.4853587953608429	1.4597763481432382	-0.2221402737532908	-0.46160280692366323	0.5401210958743323
RXFP2	True	False	False	False	False	1.4485616848909988	0.8049735275349414	0.9803012555215842	0.30516474193789744	0.10882377974313354	0.5204789447202885	3.3831008448496602	-0.5636354082221543	0.7208825300022474	-0.24659127974713266	3.11149104236593	3.2071054856442798	-0.2312160397688841	-0.4422608419009771	-0.5232083420264642	-0.5210736763373308	-0.6441130302261054	1.212417020322209	-0.3375863927299634	-0.2317724134803439	0.09209094288663126	0.7000678536483144
S100B	True	False	False	False	False	0.8423065963707576	0.7196030719698061	-0.3929081613474477	0.11711776632989533	0.9068279918006744	0.03197413888215351	-0.1550588145002673	0.8845023225043109	-0.43544455487287137	0.1589774318722766	1.2724631176965069	1.203408779485268	0.8317479303522719	1.039614660143067	1.2199670031583336	1.3381604755228749	1.1540596297974877	0.17904200416158106	1.3646665617777338	0.6790882456449892	-0.24231633471349165	1.1288208022371422
SALL3	True	False	False	False	False	-0.020778165482783374	-0.07522806693368148	0.1904971351124496	0.8896244331991009	2.0354226921714766	0.29305352544277696	0.960581923415458	0.5155808893237961	1.2467418070156076	0.8179006748998405	0.31025357073568915	0.0543474272673804	-0.5815545172916591	-0.08313570933853147	0.824850016289451	0.6094040904970928	0.8946097594485249	-0.6490051925357869	0.23458065091165925	-0.029368589412911237	0.006404232703863422	0.4006626262081606
SCAP	False	True	False	False	False	-1.3229258835276947	-0.7010330988523045	-0.4768520845842332	0.6831553343719236	-0.6599811680185674	-0.33839693732486004	0.2845302692295058	-1.0257286175812648	0.4654356212442676	0.7916651364428932	-0.2998367465779405	-0.3079942455047869	1.5306448656678466	0.12552829375918426	0.8060605925595759	0.6856584014581885	0.004314558924219447	0.41334893100744735	0.8002379757282035	0.24409088004292	-0.5978008039237594	-0.013410362691865511
SCGB1A1	True	False	False	True	False	1.114063234944778	0.9164583251927144	-0.23484683630670125	-0.9350947671814852	0.4727468912544314	-0.81963570249202	0.4153062934413467	1.100883397706762	0.3457237817788692	0.16734507172917118	0.6899775375550363	0.31560245254582536	0.7837352218960686	0.07971334409393749	0.6473600773403719	2.1009868744454465	-0.779527482500987	-0.4559387747600061	1.7341111901750137	0.34008527474244155	0.24990376484976454	-1.453820506542451
SCRG1	True	False	False	False	False	0.5804302907683648	0.7052350851218762	-0.17100387014414173	0.7055291655671718	0.6664692172577136	0.2436991505448816	0.2936338042502104	0.6249012518877162	0.3682233225429563	0.293374700407855	0.8458727886847014	0.7993349249001591	0.6465908896716016	0.5109499504125296	0.8573477439091876	0.8683584510690788	0.8169933186786273	-0.5469501119158109	0.9418097842146116	0.4229448535865018	-0.16233040115842262	0.7579010871544117
SDSL	True	False	False	False	False	0.5496927779234376	0.8747982337637094	1.2235390503106989	0.8629150507872373	1.31558434984878	-0.4544810952386214	-0.9733354564768084	1.1623246278636323	-1.307381852424166	-0.4701075840896812	0.9349108728041572	1.1751231867170973	0.7333824838678945	0.12692046724570002	1.328341754993312	1.5232949027484053	1.3532645537284471	-0.4768396739905031	1.1099038883142711	0.04932455478524626	-0.5422734259809344	0.588128235241002
SEC14L5	True	False	False	False	False	0.15978578702752394	-0.3902671806667485	-2.2256233400361936	-2.282420726226692	0.7526242077985748	0.08072552506374435	-0.3029785124347202	0.5307557703629789	-0.7455086098731921	-0.8920935769277998	0.835338059083047	1.039943345440283	-0.9359208721808124	0.749181765383706	1.3157021893986562	-0.8992961665633805	0.4076800656485384	-0.8932511414819851	0.5100611281186844	0.2649098492104537	-0.47954069681836803	0.842544664467781
SEMA3B	False	True	False	False	False	0.7721428721935641	0.7910757994572629	-1.034173231255682	-1.472047733988476	1.1201417619591008	0.4509849773619892	-0.6050557214891259	1.0787797023313854	-0.677114682086556	-0.21760744915227626	-1.4913764120846198	-1.257933408003064	-1.2660601058509184	-1.0732410417717009	-1.4780678532029436	0.5088847201827791	-0.5392267122235977	-0.028324415827165994	-0.002367300274658368	-0.7435592992440784	0.37252460821294126	-0.11670742959654197
SEMA3F	False	True	False	False	False	0.3054657128639545	0.3240735873159057	-0.5739109390636367	-0.026604855970492815	0.8197410042518352	-0.3920850314685263	0.1098689085685084	0.12089165898179892	0.27360395183715197	0.9087641519982296	-1.2291381647628008	-0.5548701890756084	1.0626021831142258	-1.1582520828143823	-0.13499558051631827	-0.507211900352306	-0.19087358323541886	0.9050987964802168	-0.708244729621947	0.5572096878699915	0.24020993740490285	0.5852831763684813
SEMA4C	False	False	False	True	False	-0.31026266824284365	-0.7985289075472795	-1.6147231514569709	-1.7637732988294414	-0.2406698860467753	0.41114009592039	-1.09673489743595	4.0432257303333704e-05	-1.3739817358174318	-1.1381251937089598	-0.60759448976677	-1.1950427274560895	-0.13827232694530106	-0.9589737683163349	-2.038074723974536	-2.7585132504105956	-0.5935874111249053	0.6927904807948503	0.17399692829193394	-0.4952199507247985	-0.1601450241550331	-0.6163619635872306
SERPINF2	True	False	False	False	False	0.4401928462855381	0.09003539161422679	-0.7245611081051047	-0.07781692352590487	0.8541248879185321	-0.7643211065414878	-0.1400930064552486	-0.11881313719415848	-0.030399165493447625	-0.5367255801510689	0.7310078049572696	0.5139623586742356	-0.6922709641281701	-0.2558308396294212	0.4992572483307111	0.5821496007136099	0.7882959573916101	-0.5150463992593443	0.5065069464852658	-0.03502324557714465	-0.4247489070284629	-0.574151670272571
SH3D19	True	False	False	False	False	0.3736274631350238	0.1270028842220408	-1.336016180025644	-1.3115411573776707	0.4323854757500357	0.1830648291059772	-0.3445013729807061	0.5345088715165859	-0.11245958317649904	-0.3657908889420341	1.7692529491995554	0.9453911099292076	0.7914125889028598	0.15841757379199162	1.7718499846510984	2.3888400617387338	0.4448622895449485	-0.4201099667302186	1.4404504739701092	0.033970013174919524	-0.08923822958082896	0.7753984422754784
SHE	True	False	False	False	False	-0.5172315383203363	-0.5414116124943122	0.6482900602383969	-1.5829087481116038	0.8892158368996641	0.38078915695323706	0.6218575798546639	0.2854068212824371	0.0028306338603993155	-0.07992219003950166	0.9313489077504844	-0.662943135018646	2.058673015781592	0.4557087345324557	0.17065059038556407	0.4578607565868848	-0.371264853259596	-0.4933395487299335	-0.7491273698750591	-0.40870053625822217	0.3923660439894705	0.4460401871657685
SHISA5	False	True	False	False	False	0.3865548708007798	-0.008703169950121426	1.5904072442968402	1.6263156391747808	-0.4679319211853379	0.8781237369694929	0.2152820044615164	-0.14780927563045854	0.9701630853408276	0.06659710502756855	0.462727986189887	0.7701682386123808	0.864470258380433	-0.07577299384790853	0.9686046528809326	-0.3091830771606654	0.8631242219813606	0.8018802936731845	1.1260199723873892	0.3874212925484733	-0.03455594696142309	0.17905873831490265
SLA	False	False	False	True	False	0.03477893792964939	0.14877426837145774	-0.4171635398123807	-0.6713436952548525	-0.12504911254053555	1.2761557486374158	1.1695368924143146	-0.011195966631525084	-0.046785262338485456	0.2581148772702129	-0.9135604946130816	-0.9880632705508718	-1.3245619024797486	-2.7067391425928555	-0.6511628177182123	-0.6608630887675927	-0.8317505485394686	-0.26717047897491164	-0.2455839584945909	-0.6834478224609061	0.7317891541763092	-0.5608422357932626
SLC17A6	True	False	False	False	False	1.398381631990161	1.3420585201588977	0.9469290811108236	0.38651001518410455	0.3404027761570789	-0.7479340424216695	-1.4469629641764117	0.4383648402882849	-1.3806727085593165	-0.772714306571375	1.3503867895401789	1.3846922742372474	1.1428264042182796	0.9307544498370648	0.564740302430398	0.4583323058782573	1.1766666270902233	-1.8350260366455704	0.6294900171450576	-0.5524407324195911	-0.21674437821021797	-0.0003536192221842982
SLC22A14	True	False	False	False	False	-0.7783260146760111	-0.7899864658539564	-1.000374790074234	-0.07375371985226535	-0.02963855678336005	-0.013707199342687442	-0.7297622457593298	-0.7590028361721263	-0.9467802448771142	-0.5071533043186481	-0.5060007534797822	-0.6515882830911116	0.5622298568092099	0.6617288566060712	-0.1365465614283933	-0.08199900225516883	-0.5917083289344452	-0.5736777821660559	0.31451829166976314	-0.43957634534010703	-0.13246491461596935	-1.5600603239810489
SLC22A2	True	False	False	False	False	0.4645184386746057	-0.1650077266812699	-0.1788546496824652	-0.6189277495294926	0.20101413181582206	-0.28871687282341235	-0.3319733628132406	0.4553189553639769	-0.13011528309489273	-0.6018940588192866	-0.5023046133521906	0.09499354309364433	0.08323917796800001	0.40823883579975817	-0.5167714419131242	-0.4543210179007197	1.5378558315725717	-0.18578133150743525	-0.21033537945540556	0.4517559692069552	-0.0928916833003176	-0.4353514973891528
SLC25A20	False	True	False	False	False	-0.04503509860554997	-0.20718789589337847	0.40770540731175453	1.6543890463579298	0.30481069050303755	0.20392073905876007	0.038001405539690884	0.3308436732054654	-0.05922744636173246	0.4363036425489276	0.14579845772298974	-0.0842637476388628	-1.6948766071723542	-0.574890797075743	0.5924712796248657	1.4474052122533418	-0.7455691478182653	-0.7639101490548272	0.27951437220294684	-0.5599316369105098	0.2719449999914771	0.0741785465908027
SLC26A6	False	True	False	False	False	-0.490770741032517	-0.5991810231430346	-0.3961481003990235	0.3442858756999099	-0.25637438597174145	-0.1411458371698747	-0.892193186756652	-0.8968989068081309	-1.0720144988485842	-0.4124450100532048	0.3698692922383174	-0.4318032139159586	-0.2606864111423292	-0.8541196321435898	0.9884232977497358	-1.9416065460566712	-0.16686781361690356	-0.8032108660736114	0.13340245028879266	-1.925867373031374	-0.13111137390569313	0.6085576158730364
SLC32A1	True	False	False	False	False	-0.9238826854985605	-0.5145409002659804	0.3668918972632752	1.035895305725187	1.3566986722071623	-0.2087772948085635	2.1888162409561733	0.4387697071948111	1.975111551982496	1.9995118132077725	-0.31445940727980753	-0.11431623760723905	0.5453268931797853	1.2100793850499216	1.7569147664572708	-0.6864465991025439	0.7285543613523962	1.0896265543363266	1.8158448569052277	1.4553521644392042	-0.3961030520735274	0.8659223856434392
SLC34A2	True	False	False	False	False	0.06311744489832412	0.15924032089847096	-0.6624959686773138	-0.5003256086272924	-0.1200808951743174	0.09324002270289364	0.34183160508349825	0.0005470670226279671	0.1478296469473606	-0.2741302987403834	-0.2369268598495622	-0.3544327086854852	-1.780513735187366	-1.185435524099152	-0.2520477887765752	-0.3768465442852846	-0.6465609683859409	-0.2610807311334789	0.97637809682673	-0.3046332662379449	-0.17555309960500562	-1.6203841193648452
SLC38A3	False	True	False	False	False	0.7500994673405457	0.7409715614159573	-0.2283746866767777	-0.7532002314998588	1.368691034228521	-0.4272334216905735	-0.2086972373906121	0.9863741696866564	-0.7482813087634089	0.1885497826996338	0.07238460228651138	-0.1124066947094015	-0.57643547440983	-0.3751752779740192	-0.22273298937806268	0.06987616635946378	-0.17629845476548178	-0.5225295529321821	0.8081693994965493	-0.6252644949995079	-0.5483987283407438	0.057614423998365374
SLC6A5	True	False	False	False	False	0.3793761198829376	0.08160989213095547	-0.3093046728254935	-0.6234002791727155	4.855683646952176	-0.13848667142667498	-1.2385652969209169	-0.0758532299736499	-0.57694448743121	-0.5392284675770226	0.24670991067716636	-0.715541393482302	-0.912112404550238	0.13798186401623128	-0.5366857799457037	-0.09114377945490462	-0.3836131144167845	-0.4651544653131834	0.721020832728051	-0.2750864843096913	-0.37776526576002795	-1.8409266051911164
SLC7A8	True	False	False	False	False	-1.083110796421363	-1.0174687082711178	-1.042364799799692	-1.0141409153649057	-0.8333806873616414	-0.3166060828802201	-0.4578958725031832	-0.2931525318155532	-1.7426920814033675	-1.0917850052992355	1.065527237960729	1.50824826543865	0.6076286075409566	-0.4329708151476142	1.5775792813141176	0.2252766207023145	1.1935109873709666	-0.05151397240976252	1.9470269280613088	0.18786192992682954	-0.920210286878107	0.2971163189301002
SLFN5	True	False	False	False	False	0.4165527326105956	0.5955292559873131	0.056827323575132	-0.8958533040596833	1.524530449178115	-0.37512222100042186	-0.7592184258973411	0.7014805260272388	1.8590029358017728	0.31802907649989026	0.7470521096738874	-0.3626018758819706	0.18204275795154554	-0.9279167622035316	0.9754066523607076	-0.8716390905282747	-0.4800563653826536	-0.9677710088873852	-0.02101353007896517	0.09993097726055884	-0.5306371601582994	1.559250062661304
SLITRK2	True	False	False	False	False	0.17729047842189516	0.2551739685016202	1.1562871524566891	0.42033120005418817	0.7964823769681371	0.3990283988321273	1.7270712233328147	0.32435786294653984	0.7071761238828747	0.7371262150664594	0.6845350970445216	0.05726755101080652	1.2185167471663376	0.4065646914622907	1.55291486603533	0.5715189455720624	0.5554696846689189	0.3636263225799112	-0.4590101113907462	0.17922740951339708	-0.4234150579834428	2.053020488082506
SMARCC1	False	True	False	False	False	0.3361894109636475	0.7037060224347025	-0.5376743547808402	-0.8676267230029379	1.0134056169345464	0.04398019869534151	0.3569648947127779	1.0521257063752152	0.4413542699927431	0.7598658362705206	-1.7398950819461518	-1.5257270899068651	-1.8694398020536973	0.11780093742313033	-1.7909845699486255	-1.1115972374353136	-2.313154948383148	-0.0479783233252398	-2.114675891979084	-0.5114295561052037	0.4204213918188548	-0.5648501914962315
SMCO3	True	False	False	False	False	0.8227575921739966	-0.41355685235552586	-0.00033175741218909315	-0.8875783021861062	0.8992189221749165	-0.2707787860538182	0.07857232093079644	0.9387102598948732	0.9132646856579536	-0.6835793924281256	0.4038956283382891	-0.7317456934094285	1.6517012981042731	0.891885300196435	1.7340447428851198	-0.17669163295174453	0.04255318626996914	-0.21329655912957868	0.2791384089077737	0.7112539980109363	-0.06842823888833711	-1.4670067973146095
SNAI3	True	False	False	False	False	-0.1984403074273035	-0.45000867830632457	-0.5756387371966385	-0.7225797604319523	0.2635826931524029	0.4192149136555259	-0.4174500149521036	0.4880369989363732	-0.570014954269386	-0.15994539043987452	-0.5050973586642322	-0.8693845579068823	-0.3564209079484441	1.257268771554646	0.003201949499265	-0.6497914606314044	-0.7938575622215838	-0.16842119843940084	0.5009912520951394	-0.1204036866864438	0.07497602735957298	-0.45747146894688917
SPAG11B	False	False	False	True	False	-0.3598309194361762	-0.7521439153655104	-0.10951077429071868	-0.6440993148569679	-0.4712895393083005	-0.3015725326505124	0.4943821220497544	-0.2094043911192874	-0.11426437904657698	0.6069552733006123	-0.04990343219326198	-1.0939411009642974	-1.1275470140678958	-0.023923562030133974	0.04216124495313217	-0.4466996003214684	0.1707131748215009	0.10465339303887602	-0.2166441696688469	-0.4928634831808109	-0.13496596736140695	0.2590479628033875
SPATA13	True	False	False	False	False	0.8447641726742857	0.6609468781307184	-0.2386442289838251	-0.5421802170402131	1.220347260080305	-0.1526671685020403	1.6531297598926598	1.1541196435706955	0.7325929839080961	1.291588099187533	-0.4486601156235785	-0.4535961071984557	0.3856154901030315	0.034482344412506964	-0.6408767310703867	0.4761660512540509	-0.6270878564695112	1.3746667153772825	-0.7447893671582608	0.3585499027490137	-0.28016952178880783	0.679336643570823
SPATA21	True	False	False	False	False	-0.2416962344247143	-0.13622850744902162	-0.19774006785663015	-0.21093492522189086	-0.5840921976081501	-0.6790207286087293	-0.4122523941829448	-0.2358527066951837	-0.25777844903814	0.5975759111803961	-0.21620381117466897	-0.8976690763519732	-0.5130282419272141	0.05684796041442616	-1.1417596041725604	-1.104934609779518	-0.9936303401600528	0.14404284289389913	-0.9951935976093964	-0.5294298023036852	-0.07225138904994166	-0.019040244056021324
SPINK8	False	True	False	False	False	0.17868398190009832	0.15529551568540398	1.882552897295408	-0.7364374889765388	1.029867356676539	-0.5548504064189068	-1.6148508348455766	0.19475066095333926	-0.27831613729231186	-1.6602645736367465	0.0016937198102312439	-0.16834664406345698	-0.6953027956901369	-0.8508138362425756	-0.8961185900765274	-1.495545627916102	-0.2160558703768688	-0.7545497434109245	0.012218066803269131	-0.3635196132648035	-0.20248203774830653	-0.3118127270188532
SPP1	True	False	False	False	False	0.7866655302543504	0.7486862165929185	0.19213587605988333	-0.4713578102822365	0.8968544140113023	0.011045998188539446	0.204954639120258	0.8555473207337675	-0.0908557694407048	0.17898676492738388	0.6883314453570879	0.7001132804738818	0.007334556214333895	0.4615141380936652	0.7035792074486307	1.180200236451001	0.4940450903540866	-0.029942383677406745	0.5979026694231447	0.046380869370778385	-0.4944538674361075	0.23853781866377824
SPRY4	True	False	False	False	False	0.8241250686154057	-0.0970492085432942	0.15735244346072244	-0.11017436881472636	-0.17896071751480205	-0.15563648799990407	-1.2722586945269845	0.5229755005576295	-0.5315182057866603	-0.8857374172965986	-0.08690707620798142	0.8271330171856802	-0.18506092758921824	-0.5801870467041308	0.9063528356249956	-0.25283276822881845	1.024112782726355	-0.22676507676194985	1.2644261783638415	-0.14021211389840915	0.05622895901428332	-1.2668734806048465
ST14	True	False	False	False	False	0.22903310006207803	-0.10218653413796126	0.07599442981444851	0.3944835951564463	0.09703154642189217	-0.08470867673179025	-0.2329048912749697	0.35687871859770737	-0.4844041281476581	-0.7022360630028777	0.20554025321773195	-0.8324467147273754	0.5694468475060286	-0.21347811062361308	-0.33405306886448355	0.5970154584044608	-1.458821424690639	-0.5344081435765535	-0.001632631567851206	-0.4377472228585317	0.3481502513081985	-1.5996564271620137
STYK1	True	False	False	False	False	-0.4185160690806476	-0.37943367223779817	-0.34090635525925617	-0.5953363902170294	0.07211574212469454	0.7665233273462951	0.7486490659433337	-0.1487841422813436	0.33471975449622104	-0.13146716007519998	1.3668259448482656	1.4425395599391209	-0.05555953066611433	0.439587883078536	0.8462250671061061	0.639994158479627	0.3951194167201041	-0.014706353808737138	0.7161246125051746	0.4498867573186035	-0.2335988797221655	1.577155105055509
SYNM	True	False	False	False	False	1.0221923771196026	0.7335208065986036	-0.15692017855150964	-0.2352205308612136	0.9185459597375556	0.5602642605593868	-0.5119142988731719	1.1253561283047129	-1.5534527762432209	-0.595637854974372	0.778247959128567	1.1560434687430703	0.6288634171734173	1.032853388419033	0.5418097216155813	1.082509965185112	0.26757707812085463	-0.6168933239090669	0.036144949242333926	-0.4055283751250962	0.5345506545101965	0.6570929482410233
SYT10	True	False	False	False	False	1.01614666501332	0.27967477069866004	2.1292194776690425	1.9697621882540013	-0.19788782263406124	0.9179138237316156	1.5726136242193622	-0.6618751913277012	1.8837678824572563	1.808613638548012	1.8449676060611384	0.8276084045652823	-0.09063116067741656	1.453417526521125	-0.20290050791163292	0.2765696307812767	0.5226726494839533	1.6319279077823414	-0.4231562552220936	1.5398199856571506	-0.5323933722978852	1.7103194603375247
TAC1	True	False	False	False	False	1.0120733753489084	0.8880754814433999	0.009677466593330441	0.7690075304422331	0.7451097311964401	0.5392840059078685	1.080904728071184	0.8430140035469263	-0.14962966254769078	0.902629256764786	1.3089265857453032	1.2925760364239085	0.8666890499027302	0.6437966632574049	1.1612768539273812	1.1286348900571923	1.2182492804500469	1.313920055924493	1.1479525752720994	1.2445643830338635	-0.03562917055927061	1.0969974511727414
TACR1	True	False	False	False	False	0.9451299081103224	0.4114513025215669	0.24665248580259186	0.029803377667695988	1.0739950314641526	-0.02016148611590967	1.1608991690683796	0.11439842172446855	0.43923297714456816	0.271806821544399	-0.7182404404624334	-0.7079096616741608	-0.4032787680934034	-0.14270821201483386	-0.6041999302584661	1.527402418664958	0.3891783941768666	-1.0434877831488258	0.02622366872248646	-0.5218762549460089	0.9624552381134924	-0.23151504373086634
TACR2	True	False	False	False	False	0.7012842463306765	0.10004930071214102	1.1539833803788444	0.3347484699064201	0.01428417514688469	-0.434889896780127	0.6869319514174139	0.4753899098602459	0.6859189605077054	-0.01377181212940011	0.09224048099377627	0.21625923093897692	1.2027476838558977	-0.24527814968520656	0.5493671513299879	-0.09524579894649704	0.2047268992696442	-0.0001973318138230179	0.8006765297784824	0.6728606414564121	-0.6751721368309497	1.184390074824223
TAS2R3	True	False	False	False	False	-0.2318177582636593	-0.4045336145469295	-0.2292274901206384	-0.4772728235617105	-0.03737248359377952	-0.34878822620813843	0.4756880354791247	-0.4387958580197288	0.4369253944373472	0.32286790174960595	-0.2652268358742385	-0.4381565079617305	0.9393454069212266	1.3790882505650102	-0.5978727405403896	-0.35113768748623275	-0.7149547722085013	0.012639288616017043	-0.8463876828403769	-0.3391411609859405	1.1795275275455086	1.6500474413895765
TCTA	False	True	False	False	False	-0.6311682805441321	-0.8660073896538834	1.1229676516709732	1.3635587133578368	0.288727340350385	0.5689769340231523	-0.4950821320125691	0.3677122238643516	-0.10759775730576122	-0.5835893147922934	-0.6535611284114478	0.024562577571697136	0.08565313873017179	1.1463298615677822	1.7805146795503224	-0.35459237991563153	-0.2637175816210616	-1.0318396230329188	0.7643314969949717	-1.0826834869854738	-0.07755672536880233	0.03143038243495605
TDRD10	True	False	False	False	False	1.1684174019369622	0.8836747227481464	0.10731886519398316	0.05212103894935153	1.2179708188059095	-0.22543815673701445	0.7340799825705563	0.971522283964514	0.19413684932010036	0.4188608729886916	1.1138356946994934	0.5355028102767272	0.6821116443527381	0.16888917940304027	0.3365757323328404	0.405273495555388	0.5875892468621471	-0.2194863238312519	0.003883117606397812	-0.11942091926453055	-0.07808604581696561	-1.5978386013580743
TEK	True	False	False	False	False	0.5380170845279284	0.25713544931166765	0.5769013670145758	-0.7584182808700534	-0.13865028751144196	0.8817085970651348	0.2519807145244061	-0.21708245041663266	1.7752909741781184	0.3291741357599004	0.4219530921225747	1.214682370008613	0.7793766690605959	-0.5138709724470469	0.7200284221386736	-0.5070967073033426	1.1100725126091726	-0.21920721073703506	0.7601516429981433	-0.13267039777933234	-0.6267516622201863	0.5471010299845974
TEPP	True	False	False	False	False	1.2769268180416808	0.3128592025567397	3.0636096507370167	2.181130170800699	-0.03220003353393333	1.1463606314925907	0.24100556748275484	0.3802753010630349	1.1010667222985286	0.26816558366921506	-0.3381405070147043	0.24457772758774635	-0.1626881322300249	0.3277869240400081	-0.6980001771855106	-0.4933283302685269	-0.8875644759443777	-0.8875624868700869	-0.049603448864455064	0.1024253780018469	0.12928279525727507	0.02735334701939726
TFF3	True	False	False	False	False	0.0805320156817456	-0.04139866422640052	0.22416720053705927	0.20682926372311328	1.1003706480085058	-0.4618456403712473	-0.5603812357227463	3.0036789951013287	-0.36515949545487936	-0.3197798156837055	0.22565386674910934	0.2405024512336245	1.4716150148839233	-0.07979234493078305	1.1610852831506386	6.775492865552982	0.6684607217305095	0.013115848856409821	2.4045410749316067	-0.47598515436625605	-0.2149470924877432	-0.35656423071639815
TGFA	True	False	False	False	False	0.2828913856033493	0.7902166971851419	-0.265002064408099	-0.5838385993698955	1.064315298382839	0.07574614297587033	0.25524212741814395	1.0018677273132441	-0.3211874479988036	-1.0474589101177942	0.24624872253853655	0.6849232307780287	-0.8084918214067152	-0.7529325241928819	0.594988484894363	0.459629890335901	0.4539837412932887	1.6255804404730096	-0.3673891335255486	0.03585211334054661	-0.4712022486761753	0.7752053091194528
THBS1	True	False	False	False	False	1.5316908337075044	0.4642681509579464	0.7153088729605772	0.7337825209469574	0.29499306149825577	-0.6689625341288863	0.477148877416556	0.566292160218148	-0.7750165536091624	0.17328732975680258	-0.7296124538823063	-0.43492225309137056	-1.2225822328898772	-0.8150751502045668	-1.2648848505316987	-0.8730289691197883	-0.7610110063433035	-0.6865408702727352	-0.9748387069345268	-0.5434486506320562	-0.24331764379586454	-0.7756361530068516
THNSL2	True	False	False	False	False	1.0187912872127955	0.2224242397341588	1.7739068896823007	2.7785834884575182	0.3374408011795354	0.4507788404529348	-0.36835821797986573	0.7072043610932769	-0.3874036971839398	0.5362515143700675	0.4832478777344607	1.373831312090768	-0.25898718843832697	1.4296855849923988	0.23388788938410005	2.745925943421966	1.0263047038425366	-0.011820884006600252	1.041870771212189	-0.15515289772584795	-1.0856529179113223	-0.11440108101309114
THRSP	True	False	False	False	False	0.08608518564986982	0.3813204680977886	-0.3355314847431722	-0.5009455930955105	-0.029196175568230925	-0.6807875278527975	-0.14883693527485126	0.14524007422603205	-0.6626383258990608	-0.23313676646589934	1.7778798519539485	0.9651445745415114	0.99580520982802	1.0851553330439616	-0.5863600239178661	1.0825521631157162	0.8262861544445109	0.15927858757848112	1.2642086327231326	0.4805249610826522	-0.3704978948960386	-0.3862339222761834
TMA7	False	True	False	False	False	1.2685286099906832	1.7627916725462902	0.4809817668921827	1.9203411107185548	0.8910823392741085	-0.5019426429318643	0.5905667117478821	0.668390005495055	1.898349722764357	1.7048954367516411	0.055416671148857934	0.17534838792720808	-0.6823984664387271	0.5094947730595462	0.04410928888993134	1.2317756581634705	0.15567894030407642	-0.48110747577023605	0.3132336074384045	0.06283791824949987	0.17632491190820956	-0.214732167199154
TMED3	False	False	False	True	False	-0.23881996283419726	-1.264953195445893	2.0272100977502614	1.8633373047192583	-0.3000594194600112	-0.07454186535861253	-1.583137001174722	0.23413439320116106	-0.503274876977016	-1.5319721596060136	-0.11024487081992897	0.6063599371460432	-0.9222699268024006	0.9667153079797988	1.1353811920758408	-0.4408543505838191	0.6482269286491128	0.1350565243704724	0.6562912347653086	-0.09141131316683662	-0.20318706076705773	0.1742518014576519
TMEM115	False	True	False	False	False	-0.4987415554310538	-0.21324775505284427	0.9486559982506964	1.571020727549594	-0.1247416760615627	-0.6208768098787142	-0.5217042542854268	-0.2454889674342005	-0.3566356177415592	0.4388332740617925	-0.04273860840096764	-0.4978964126172136	0.4043327152364324	-0.2773617542761717	-0.08641141100743965	-0.41512527585618575	0.9017096309762648	0.8618558219660556	0.1407841705891833	-0.352989159783714	-0.07687470471500872	0.28595193049066386
TMEM132B	True	False	False	False	False	-0.1494852941196397	0.051432901502256836	-0.8956786267515804	-0.6628660173578145	-0.6868180709918872	0.7844878668999193	0.7824580629707434	0.0039309240678913025	0.5980713722311459	0.41593857620103775	0.1407135594211692	0.14839470955694833	-0.4494063417837173	-0.4819444517211555	-0.5597730223854916	-0.07606440757433805	-0.411745776325515	-0.2419820953176237	-0.16710546850957592	-0.6580082676952219	0.37056795657920416	-0.1766566345454718
TMEM132C	True	False	False	False	False	0.07136751636775422	0.6641591169030914	-1.8132096432716291	-0.8011500613732002	-0.014202352617549053	-0.4013486617452495	-0.9132949636826332	0.3616138640203824	0.10046931721204476	-0.13081593450201648	0.5898173472099987	0.4908096774580619	1.3653979772682463	0.02161572754239869	0.07917683316991769	1.1372380086614884	0.6920375731048827	-0.37135320878705386	0.5555761002026083	0.8093546014080929	-0.5495486844766655	1.0960011562477106
TMEM215	True	False	False	False	False	-0.08830006943742814	-0.0476691025896184	1.028599867218283	1.0928115479280278	-0.6572845875067372	-0.0496414236085285	0.4688085347972717	0.13390362172306233	4.620114804555952	3.30960923846139	0.18907100997643744	0.7905299167546515	0.1530729639189693	1.0012149216926407	-0.10391503518765667	-0.43485623012736535	0.9788243934703332	0.7266388493038322	0.3670830007089977	1.6289499821867923	0.4198054700582432	1.6111677618169542
TMEM244	False	False	False	True	False	-0.4679252072479484	-0.3187896607738861	-1.2953586773482844	-1.0214771219984764	-0.38791099077685	0.5968190785427498	-0.7222185801000629	-0.3936563703312673	-0.8901521913863112	-0.7081547604552209	-0.6651822498701752	-0.6480195303588246	-0.3861325480655021	-0.4423315192524637	-0.5670552578018107	-0.6457225407270779	-0.6716571562740026	-0.629334305867042	-0.647531901987677	-0.5175962504941016	-0.5040186542313835	-0.6097535635159246
TMEM257	True	False	False	False	False	-1.191600942023946	-0.7091281415168817	-0.21839504566266207	0.027472124895562108	-0.4547475375924307	0.61621097092044	1.4114561229469844	-0.7008337577879934	0.2656528391175203	-0.09001582950070483	0.8614077668535202	0.8495334505974975	1.0698240156763508	0.15670164574105142	0.9426378335423669	1.0477609581420764	0.8901868295657955	0.26603291954089625	0.12209111244246547	0.9018492524555248	-0.8373584337883124	1.2085665326996908
TMEM37	True	False	False	False	False	1.5255388964412642	0.9376607066233132	0.30296717083641217	-0.7009652194863877	0.8992270563601543	-0.4954217192886568	-0.20491658300964347	1.3745457635071705	-0.12457559411254193	-0.10481386188119664	0.15356228071988218	-0.1776387927713282	0.8812789885182064	-0.12880838436330078	0.11461998588265973	-0.2883550577851469	0.4345780909049878	0.017294024925863145	1.5222993974325547	-0.10976194241754374	-0.07463849435985855	-0.5599673911987474
TMEM89	False	True	False	False	False	-0.5767544640907255	-0.27483533984213954	0.3552364100335907	-1.3602299197840149	0.3075354285383448	0.6793216999500346	0.3224213328776068	-0.4969137988405926	-0.5041354748284912	-1.1063157188186183	-0.18535368307639968	-0.4213158993736785	-1.039451864273809	0.4818544874968861	-0.4703912041758443	-1.4422840371054408	0.4222643248629496	0.638430711000059	-0.30354882436528297	0.644090691816355	-0.2984053495285216	-1.131197330948575
TMPRSS15	True	False	False	False	False	0.4232817904465493	0.8481130213687651	-0.19363585096265687	-0.3377509572566722	0.5789240516770413	-0.914785020662418	0.22405224048659286	0.10990238881542272	0.564443811631289	0.962108486444714	-0.7988635235792201	0.16207714854853975	-1.485089662304726	-0.20415485780398324	-1.4133202887966627	0.3514878359672647	-0.2296719658168009	2.632745411658488	-1.2016819035628057	-0.2723329470278231	-0.7342925075293655	-0.5578407654028035
TNFRSF10A	True	False	False	True	False	0.1953217691858708	0.5098551462560348	0.5866762084400768	-1.1757895215451202	0.5979362111125219	-1.3181804399493495	-0.6731603586176925	0.3502955114882212	-1.4647116549330983	-0.6703644831159825	-1.131711949002918	-0.4774249810488158	-0.7386321405176514	-0.33002683903835023	0.1464142371306245	-1.172909317116347	-0.9723559086234048	-0.2198761936087012	-0.5952853507797771	0.08783470769901361	0.3683914384222972	-1.1265120606588712
TNFRSF11B	True	False	False	False	False	-0.5035876186107789	-0.8059972876841072	-0.7616159182057036	-0.9601416293104872	-0.015715382277136713	0.3805728024679887	-1.5839256536258304	-0.8125002071171882	-0.6869560307371945	-0.7009590416154095	0.7432239435386837	0.11705148455913275	0.502237467268812	-0.8683163324745853	0.2973624634950198	1.5059390307629263	0.989018240381656	-0.9065637258919698	0.1533764587709489	0.4430664935461413	-0.030577506470951258	0.7139508839223082
TPBG	False	False	False	True	False	0.7410513555459038	0.6413425872151199	-0.9325362280771344	0.5322863260551914	0.21170864640048767	-0.37861222594926575	1.1624962314164964	0.2736190501527452	0.4320018466166721	0.9424038086695268	0.4416079937203021	0.754204698981736	0.4446454607099611	0.2677124280111423	-0.10502082511593663	0.8594469565435302	1.2202766847178657	0.3369419303754204	-0.017517094464918198	0.9199089846735892	-0.8964703820462501	0.9283245072181294
TPK1	False	False	False	True	False	0.08563690202374516	0.981798454455312	0.5260754551209917	1.5805858759583773	-0.6697122283984436	0.8650662475033354	0.3583531357891152	-0.6364200559485672	0.6184854543972392	0.4412348277707733	-0.05012638219925073	0.6374354238044725	0.5067519751447591	1.048303464987918	0.2019502154831071	-0.9570449356538486	-0.15314066528788628	0.05536190843613376	0.05525461743035758	0.3053122413886137	0.15534527965001685	0.10587720622701985
TRAIP	False	True	False	False	False	0.00118309727969943	-0.21349963775561864	-0.38463226292258507	0.852449865324045	-0.475774632611957	-0.039941174859683314	3.3075411820031846	-0.724053872275455	2.113924035783875	2.7294816893128235	-1.0503062630513502	-1.0297953362541732	-1.5980338659734945	-1.2017386137943662	-0.4653769034191978	-0.5791381494377537	-0.3577783725197253	-0.1557417250321992	0.0093383362359795	-0.2844733812091129	0.4686751245916973	-0.372266960487099
TREX1	False	True	False	False	False	1.4598065575616201	0.755519400608476	-0.2246198468115312	0.8167648225301845	0.4774079367217624	-0.6062689616806022	-0.8130236682550306	0.5511791466203328	-0.1239993219627596	-0.21650755907240635	-0.18354981781965765	-0.3695097464226742	0.21580722680155184	0.31710603306281826	0.4534111136053673	1.2046538778571028	-0.2318104377456109	-0.19933876026839212	1.1058421570121126	0.4794537098113539	-0.18268170293522157	-1.7255395535022373
TRIM58	True	False	False	False	False	0.8776136899129782	0.7557085876806927	1.542548596412472	0.6321760810584643	1.0741179295592391	-0.43941133032881946	-0.26697330589542506	0.8724247236180401	-0.4686999313448766	-0.4098142063713985	1.0268300959078729	0.945837928029	-0.1975215490626156	0.4264505894268392	0.9611894839719752	0.39845095189668217	1.1320219658012851	-0.7354184473362251	1.4760267800727949	-0.2782314818793684	-0.31859168122553694	0.5582837415993372
TRPV5	True	False	False	False	False	0.7642372871928556	0.4000453361757237	-0.9631436582575654	-1.2052758632771592	0.8207833880786877	-0.4070862985378751	-0.9856812138419224	0.68048763266326	-0.6649935349272776	-1.153910798697647	-0.2351008363353967	-0.4070933908680487	-0.9459125139955108	-0.6509095344168611	-0.8018993293358445	-0.770623478402255	-0.4793443260371989	-0.2230977566402722	0.16418194011720427	0.2397012556497235	0.013409070397024733	-2.6438391035167492
TSHR	True	False	False	False	False	-0.2407012717196952	1.116854585396257	1.26706821952406	1.171860266794645	0.42745081017495457	-0.3085401298805894	-0.3177179371581243	-0.015792703058695096	-0.12754237135412358	0.19383335517844275	-0.5046865307566755	-1.2640508571422335	-0.9141033024803458	-0.0537028696098345	1.2225005967665208	0.035568253510556695	-0.5950715740875375	0.9462601835990122	-0.25190347797487145	0.15370306883130858	-0.3680794867014589	0.6615630440019934
TTPA	True	False	False	False	False	0.7889872136634011	0.5304240535041558	0.5007651428460049	0.9356785945983418	1.1117214111940623	-0.014593125899890681	1.279369415969582	0.9407140763350478	1.7502880243573558	1.3620274403159032	0.3677533108557868	0.9922250446924522	0.07242136972697738	0.19040624074993429	-0.6864999832038734	-0.7501773814453159	-0.94909362970762	-0.3301336173116245	1.6539762144771744	0.001380520766130655	-0.07323018303655414	0.4424682418923113
TUSC2	False	True	False	False	False	-0.4908307210779597	0.2675765532368408	-0.013612040742284986	0.012985489743812584	0.3892838396132529	0.11570091266328413	-0.04097708330135998	0.4018855368180551	0.3744221178344675	-0.12709963944953176	1.233626490693694	1.4439780168239975	0.04627376255753087	-1.0884245441278948	1.3441723276040511	0.665230643973312	0.9255934217910262	0.5397234203124819	1.5114725904627124	0.11454775118535122	-0.4433636792698245	0.5093672850754567
TYW3	True	False	False	False	False	1.2428558826666802	0.9635409902392325	1.3645561493595026	1.8250910665627151	0.15752302572513194	-0.5830971016855878	0.15827401073130407	0.324954118713885	-0.7632553754696544	-0.06650579511447559	0.6477320029295554	0.7296920493140774	0.18725846877130467	1.0539579495790576	0.16549835933587906	1.3795361807590407	0.6216616004366229	-0.6200562606447884	0.5059022559291303	0.2673200408547529	-0.0419957160994145	0.6441250049362142
UAP1L1	True	False	False	False	False	-0.2881959606152545	-0.01690310102631003	-0.011697259670987135	0.7993881422515776	1.2038691842295297	0.15694925888199668	0.3226395172446541	0.9345898886732964	0.15614053789836194	0.7079524538023292	0.3604594163648113	1.7429979764301065	-0.6516523957348891	-0.08879127860680991	0.09559021875485718	1.2361875798500488	-0.31112537958921016	-0.453812058120318	1.7239525238121962	-0.4846006261966251	-0.27605406997789134	0.5906790249957121
UBA7	False	True	False	False	False	0.31752540750921143	0.18471822983008493	0.16903581514930394	0.11047738903057276	0.7631148407625477	0.30592679620834706	0.1963010451869819	0.5086101624704668	-0.2509367514982483	0.6275253471457326	0.3625523151052453	-0.662204955210401	-0.8842870489823805	-0.8685438940313078	0.13664809445037554	-0.051742505639988313	1.3520439880282007	-0.1903068705140576	0.1567744600156306	-0.3802501433684759	-0.18031663791602903	-0.17931442810217163
UCN2	False	True	False	False	False	1.3163977893512369	0.949916522891287	0.0042147251876517074	-0.7573163978091879	0.6775387371543419	-0.056821960778706465	-0.10971054422669706	0.8608622878725098	0.8521708062358315	0.09866559649310112	0.1216599361342148	0.4167535637629563	1.2925521320788271	-1.8542848754493149	-0.3683782442240901	0.40343949078053776	0.014457502135600653	-0.3616567213482228	0.9414381932610192	0.5805210731912174	-0.1414923180925849	-0.4688469462427574
UNC5B	True	False	False	False	False	-0.1167395542565037	-0.4066601545786108	-2.2039128013175366	-1.4113976136905044	0.4360606009973145	-0.26308459243891724	-1.7814611909249274	0.39251730229819976	-1.6916375194835875	-1.4552596751116638	-0.5238633934758758	-0.1942799607936351	0.944056153553952	-0.08233900742787052	-0.16685757984425076	-0.08844359463816905	-0.4029876507942165	-0.5151702466089744	-0.7784315566812553	-0.9232019862130142	-0.3643655836827248	-0.04560918359042157
UQCRC1	False	True	False	False	False	-0.5275512967756933	-1.0752315710558795	-0.7311099101108487	-1.007335085640894	0.10715397426492773	0.2877804579658401	-1.144235072915306	-0.2543870149683461	-2.1771288250549348	-2.018410550925557	-1.1028512110890556	-0.0993923991477154	-0.22756326257781595	-1.4701100916447627	0.5405364273350507	-1.5198075166952676	0.5892143869607565	0.645264541185698	0.5980719791291673	-0.23783471267857836	-0.2520486533014498	-0.026573554626292073
USP19	False	True	False	False	False	-0.7990195812657023	-0.6357709027031136	-0.23662139250624176	-0.7415140679991401	-0.909646032693505	0.3830886856464729	-1.143075171692563	-0.6236651463323605	-0.598282735766558	-1.3373321457294751	-0.8174653742412805	-0.8118705308913641	-0.5900296701225961	-0.7438454787009267	-0.5782952034912934	-1.6979848405250808	0.018022122999863888	0.5988322865878909	-1.0120849480145389	0.03679813340188806	-0.12941038020891835	-0.46096669272310875
USP3	False	False	False	True	False	-0.20638099951606811	-0.3557626900944153	-0.2866717588098887	-0.21481663926094646	-0.4084047419373256	-0.3523242805764278	-0.035099982549259265	-0.4389360470187621	-0.16879742097366554	-0.3093272525019353	-0.9131687957428768	-1.500073945594509	-1.9562948969052047	-0.5096528154936176	-1.251314041902365	-1.125039919325098	-1.7790371629532649	-0.043457425124259465	-2.62083508288059	-0.7385489406633987	0.6929115356998773	0.08970077856482153
USP4	False	True	False	False	False	-0.9511769423574136	-1.1467324749438714	-1.7842424062799485	-1.0921919470964987	-0.4797446012749974	-0.2813295353062125	-0.3796717850274896	-0.6894320599883941	-1.0900405909585522	0.45184811552215703	-0.7828106797317059	0.4049358667494457	0.4730756658396588	-0.493019009418328	0.9230697240092902	-1.0127893764526972	0.7199054919847583	0.4730659255655762	0.2943069751210572	-0.7402540663851882	-0.20695685881206713	0.20026031343873263
UTP23	False	False	False	True	False	-0.1002565080701542	0.8207519430146301	0.9059562203796628	0.25632457638808603	0.33640220715996005	-0.7647861813139416	1.9610527929365256	-0.04025529947445874	1.6424604095242852	1.8128249743767648	-0.0868186909877237	0.03947029490746105	0.2779677506615497	1.3599343309736651	-0.3915140199551421	-1.0326178718761814	-0.5802631946485629	0.30908274109940664	-0.3729016310158472	0.07333648152500535	0.4493163548807533	0.9772361278612764
VCAN	True	False	False	False	False	1.0967127912020351	0.9446662801597462	-1.1989144228358397	-1.066332178623815	1.5575872016327257	0.5661080794868276	-0.4124851661755791	0.9860794449884313	1.6836576467325577	0.9578465094564212	-1.4881391124146437	-1.010793503448909	-0.3381765250343078	-1.9927545891217768	-0.6131273869177192	0.4568792072577179	-1.2937660513973142	0.7164382973963911	-1.5669511942512844	0.4729383037420265	0.31542064041185114	0.1839731725025108
VGF	True	False	False	False	False	0.4850353561049195	0.22186102147815628	0.7538765563873147	0.9665588185492919	0.5361702183527187	0.032869123307344456	0.34241421233761543	0.34158468819274795	0.4882387428840407	0.2580769309592804	0.8210958970742585	0.35009570293007664	1.3651761325240488	-0.4078315245082167	0.6490987491659898	0.31995010134670193	0.2798933202384024	-0.362090971115303	1.889308827678935	0.7570747414165091	-0.4679028791501989	-1.0818707068461966
VPRBP	False	True	False	False	False	-0.3951811726266325	-1.5884733946958645	-0.6557284750728269	-0.2664826873944904	0.5683988184772885	-0.5915652212820564	-0.8683916398123079	-0.7641811691607877	-0.3635071060647099	-0.5510279119493905	-2.5539769477463143	-1.90875602791326	-0.2125241189287932	-0.2858357643592964	-1.3618379572188557	-2.166592880943964	-1.445979073976289	0.15535964501298338	-1.824044357788176	-0.8361304393919166	0.3113104759918164	-0.7120388540239455
VSTM1	True	False	False	False	False	0.2736794321427464	-0.0957237468760184	-0.11217019535620387	0.9147389118946184	-0.2008996847652164	0.37924773078265184	-0.5451503809637631	0.6783246808652669	-0.3103915868949064	-0.2805676705997323	3.9454405758529614	3.2700586982563986	1.0192067049164315	2.8694425417781333	-0.0438284402798827	0.9346652907915346	1.7226581561151542	-0.5455928125630397	2.6427109588656066	0.00622917977588508	-0.39960614607333045	0.6138296351621202
WDR6	False	True	False	False	False	0.30447288469692896	0.4783888349661417	1.4895644285358332	1.5587949016005405	0.3910133151181368	0.8155961564292038	0.3906403931978833	0.3094235279899907	0.6557821368208406	1.084601132254268	-0.2500687825647011	-0.16171200243909464	1.4123284269174572	0.8677795833004408	1.0169296392736866	-1.179917000240781	0.5672079617300615	0.360818944610635	0.8222926706762582	0.06297844643903261	-0.07264427619664755	0.3350822133907352
WT1	True	False	False	False	False	-0.6143258913965222	0.17271636803185975	-0.14028415195989213	0.5830203792075469	-0.20901178335877296	-0.3692172551270327	1.0713002493993429	-0.6424700011822574	0.1011573613908242	0.7603650073733014	-0.5728421823812174	-0.3766377179463321	-0.6800341858445309	-0.09396616629290727	1.3105589308495948	0.6497027722842587	-0.4978220938596243	0.3812223101660727	0.020990060394675398	-0.4308204424594115	0.17540330126172798	0.9817479011857875
XKRX	True	False	False	False	False	0.2388183525236483	-0.06695576705091892	-0.2279442374718441	-0.09085181728652998	0.3847745344146822	-0.6491905642210145	0.06850643923980908	0.19477722123388133	-0.06336757312230118	0.6507000130710132	-0.5159050919968694	-0.527351988821975	-0.6022108351280298	-0.5986841666651451	-0.7895729523088789	-0.6774556062967404	-0.8446516644410456	-0.412263173474708	0.7265923822158737	0.08355680087532885	0.5499883333243069	-0.15965405466325713
YPEL4	False	False	False	True	False	-0.11814641437910176	-0.17021777028006774	0.15333377397161133	-0.4404969659534537	-0.4429288465838203	-0.3665052746808263	-1.4685632604426129	-0.17675124710861492	-0.541274285266914	-0.2798228172116621	-0.2949156571453763	-0.5271005648451087	1.449549443703462	0.3330362953862827	-0.11181543080381527	-1.0070518846946197	-0.03294795242920358	0.9833182007799179	-0.2525450798927803	0.15271288284832618	0.5828068292958788	-0.4021228243223174
ZC3H10	False	False	True	False	False	0.8025925823452156	0.228357074583026	-0.8818012076066779	-0.45820235287386896	0.5939781146357044	-1.1470198594682215	-0.4803056339368981	0.943812154569454	-0.5477124566833775	-0.2281316021117448	-0.05091308184165085	-0.09825450981930603	0.29031959464191265	0.2446452542970053	0.16242412685626995	-0.5121177244886234	-0.7128323380240086	-0.7721139346018806	0.5747507331186936	-0.4762036616976442	0.4372850972126862	-0.9964951028347095
ZC3HAV1L	True	False	False	False	False	0.9836302023431654	0.060683239029406935	1.58196480305303	1.3335537474188228	-0.2839422952396365	-0.4887630722315257	1.8707778272349167	-0.11465880549593672	1.546970523695186	1.4519909002442646	-0.8161872212158071	-0.7259516270372967	-0.3507424528121596	0.05143624254501848	-0.7393680810401448	-0.3805900552009648	-1.0258322759641416	-0.44734302930932535	0.7132071114764413	-0.15887981801438794	0.20268951892880974	-1.2790206801852655
ZMYND10	False	True	False	False	False	0.6191234279661979	0.3960172699972584	2.3255684307511832	3.6227162475587535	0.2901791508723729	0.7336473436340982	2.631570690866631	-0.8062068809355553	2.907758607193674	2.6281335009208027	1.4184592733631607	1.4730963160050667	1.0991766028114431	1.3879375067994448	1.0445777786825212	2.134333700962584	0.9918296917071429	1.0682251691759246	0.8958077961580122	1.0621835670866775	0.1880494770578244	1.1437337273364239
ZNF441	True	False	False	False	False	-0.30645978742350016	-0.32445597759749417	-0.43411756719291705	-1.301773195806674	0.020443909736944654	-0.37554683960501467	0.7789707635233492	-1.3407534480127763	1.119858844989693	-0.2388493536207495	0.4046687242656198	-0.8343455952298515	-0.4889266771114129	-0.15164165810272304	-0.7275786628465399	0.3798190026813491	-0.5044196974086341	-1.5389866241808552	-0.8369108543678411	-0.3737336283491283	-0.19478204116937567	-0.46136027759423676
ZNF589	False	True	False	False	False	-0.4495717427968392	-0.6243716163643586	-0.9065563422103124	-0.19430889000877372	-0.7117050498966211	0.08300415250213483	-0.9952742672120204	-0.4407159822367441	-0.2697006073755495	-0.5132157480657478	-0.7113511503025413	-1.3064994108338952	0.407705907326601	-1.513899874206803	-0.06275447326016778	-1.3703829909975824	-0.1971027702583381	0.06944394667949827	-1.0470531349951726	-0.4160860801546692	0.6547659073705691	-0.45446041669292375
ZNF596	True	False	False	False	False	-0.4721637415638072	-0.3005590755234912	-0.11374941226934475	0.23966136043374076	-0.7891642508282779	-0.3953138087393159	0.13544874413167565	-0.8220734495667178	0.2124293042331031	-0.16849043428029542	-0.4097745680540992	-0.91705170464637	-0.7486369878932548	1.0202967122492526	-1.4265842817551833	-0.9368641165896752	-0.2847330286148764	-0.05989521015071252	-1.2809941882627864	0.2873488841080759	0.7438781419568574	0.3077278027637719
ZNF716	False	False	False	True	False	0.8618831099152157	0.11855397831550175	-0.2385306651146125	-1.79834785863977	-0.3373913953948789	-0.5152056227224552	0.7228092381347578	-0.04346406935605245	0.17718442001531232	0.19907609418639027	-1.6536232620093994	-1.5284213794724513	0.5495546746483668	-0.6176395862537605	-1.4043102815348911	-0.4142570052246931	-1.581104709275436	-0.07573377845520764	-0.9181504132491792	0.7210847565665186	0.3315219359246009	-2.1865854626384533
ZNF728	True	False	False	False	False	1.1000701111192517	-0.5832101512057666	-0.1305356183555571	-1.4107599153786572	-0.223355568257749	-0.0013944626910703086	0.91438414462639	0.10540419277596942	-0.06614064518764214	-0.3587775207672801	-1.5151782044451718	-0.9829683174756728	0.809285498225047	-0.8992869520089815	-1.0899889038363038	0.048029148291577686	-1.0162767977704872	-0.2689317908894755	-0.8404134092158785	0.006820737686758088	0.3207421371011092	-1.6417627657796119
ZNF835	True	False	False	False	False	-1.2222219975009267	-1.346992023803767	-0.9735105607077889	-0.15069330616106175	-1.2144532762934124	0.12599530867885106	-0.06148093646893658	-1.0117653512076843	0.13081192323210508	0.1117974254765575	-0.2271757043082261	-1.0529283350756546	-0.6956366995350685	0.01918986181449185	-0.7547729460261098	-1.2240841588353442	0.11123076108232836	0.938955469877764	-0.8184661512453764	-0.07336318960289577	0.26904398936898816	-0.5693504398727618
