# Supplementary material for: Molecular neuroanatomy of anorexia nervosa
Source: Sci Rep. 2020 Jul 10;10:11411. doi: 10.1038/s41598-020-67692-1 (PMC7351758; doi:10.1038/s41598-020-67692-1)
Supplement: Supplementary file 8 — Supplementary Table 8 [file 41598_2020_67692_MOESM8_ESM.csv]

Ensembl ID	Symbol	BaseSymbol	Description	Locus Group	Expression in control	Expression in AN	Fold-Change	Log2 Fold-Change	P-value	direction	isMicrogliaMarker	isActivatedMicrogliaMarker	isDeactivatedMicrogliaMarker
ENSG00000216863	LY86-AS1	LY86	LY86 antisense RNA 1	non-coding RNA	0.492296752	4.711209748	9.569857465	3.258497437	0.034437946999999997	1	TRUE	FALSE	FALSE
ENSG00000249437	NAIP	NAIP	NLR family, apoptosis inhibitory protein	protein-coding gene	672.8112856	1537.3170930000001	2.284915734	1.192140961	0.011108829	1	TRUE	FALSE	FALSE
ENSG00000101160	CTSZ	CTSZ	cathepsin Z	protein-coding gene	18.42997287	39.61603225	2.149543709	1.104030447	0.044344447	1	TRUE	FALSE	FALSE
ENSG00000182957	SPATA13	SPATA13	spermatogenesis associated 13	protein-coding gene	3509.871619	6739.494713	1.920154195	0.941222169	0.043372451	1	TRUE	FALSE	FALSE
ENSG00000179344	HLA-DQB1	HLA-DQB1	major histocompatibility complex, class II, DQ beta 1	protein-coding gene	106.1559096	47.98369384	0.452011518	-1.145568559	0.044489107	-1	TRUE	FALSE	FALSE
ENSG00000138772	ANXA3	ANXA3	annexin A3	protein-coding gene	132.2553538	45.43548979	0.343543671	-1.541434589	0.034852495	-1	TRUE	FALSE	FALSE
ENSG00000100311	PDGFB	PDGFB	platelet-derived growth factor beta polypeptide	protein-coding gene	687.0097382	182.9183322	0.266252896	-1.909130879	0.037319385	-1	TRUE	FALSE	FALSE
ENSG00000168685	IL7R	IL7R	interleukin 7 receptor	protein-coding gene	12.87317563	2.919161508	0.226763123	-2.140742052	0.037686797	-1	TRUE	FALSE	FALSE
ENSG00000180353	HCLS1	HCLS1	hematopoietic cell-specific Lyn substrate 1	protein-coding gene	16.8558744	3.574424698	0.2120581	-2.237468505	0.038839102	-1	TRUE	FALSE	FALSE
ENSG00000140968	IRF8	IRF8	interferon regulatory factor 8	protein-coding gene	6.359109699	35.5393034	5.588723121	2.482518702	0.042360514	1	FALSE	FALSE	TRUE
ENSG00000081051	AFP	AFP	alpha-fetoprotein	protein-coding gene	22.69948113	2.103134639	0.092651221	-3.432046203	0.039896094	-1	FALSE	FALSE	TRUE
ENSG00000139832	RAB20	RAB20	RAB20, member RAS oncogene family	protein-coding gene	31.16991627	70.66128141	2.266970524	1.180765633	0.043737484	1	FALSE	TRUE	FALSE
ENSG00000166592	RRAD	RRAD	Ras-related associated with diabetes	protein-coding gene	41.39254151	18.83786908	0.455102982	-1.135735055	0.018579649	-1	FALSE	TRUE	FALSE
ENSG00000139278	GLIPR1	GLIPR1	GLI pathogenesis-related 1	protein-coding gene	782.7826077	312.9929747	0.399846613	-1.322481426	0.007195258	-1	FALSE	TRUE	FALSE
ENSG00000115956	PLEK	PLEK	pleckstrin	protein-coding gene	12.37291952	3.782843224	0.305735701	-1.709643068	0.02290163	-1	FALSE	TRUE	FALSE
