# Supplementary material for: Molecular neuroanatomy of anorexia nervosa
Source: Sci Rep. 2020 Jul 10;10:11411. doi: 10.1038/s41598-020-67692-1 (PMC7351758; doi:10.1038/s41598-020-67692-1)
Supplement: Supplementary file 9 — Supplementary Table 9 [file 41598_2020_67692_MOESM9_ESM.csv]

geneSymbol	CampbellBatch6FedAvg	CampbellBatch6HungerAvg	ChenBatch1FedAvg	ChenBatch1HungerAvg	ChenBatch2FedAvg	ChenBatch2HungerAvg	directionSum	n	metaP.pos	metaP.neg	metaP.pos.adj	metaP.neg.adj	isSig	direction	Negraes et al. Table S5	Duncan et al. rs4622308	Lutter et al. Table S3.RestrictedEating	Lutter et al. Table S4.BingeEating	Watson et al.TableS6.protein_coding.ALL
1700040L02Rik	4.3753262483318345	4.415914846354647	0.09549462086773979	0.0772111487026368	0.0894779849311083	0.05729258843231027	-1	3	0.36033802646201807	0.37448172661894225	0.8205766643983337	0.7648447280604516	FALSE	1	TRUE	FALSE	FALSE	FALSE	FALSE
1700102P08Rik	4.35385541703626	4.350417017114617	0.027470228465594118	0.007421316012265338	0.014855156639729666	0.01800968171659243	-1	3	0.1944294051775398	0.05545104901645966	0.6214582360281162	0.26241399333908966	FALSE	-1	FALSE	FALSE	FALSE	FALSE	TRUE
2310009B15Rik	4.520131296584318	4.602000954134824	0.4708987943423494	0.4297450189557715	0.3223261670263924	0.4296092301556423	1	3	0.0028268475475581706	0.9199247265015718	0.043981055526181596	1	TRUE	1	TRUE	FALSE	FALSE	FALSE	FALSE
6430571L13Rik	4.346688382786656	4.358476062664793	0.054384153253096645	0.07567813525768569	0.03285818200370292	0.034712038993168944	3	3	0.10996170053815076	0.5188092337772197	0.46268688776931993	0.8846259033599391	FALSE	1	FALSE	FALSE	FALSE	FALSE	TRUE
Actg1	4.395442501810761	4.423932611533164	0.4690617701635885	0.44380138052234536	1.603199338283017	1.4895235521699508	-1	3	0.4432485717007827	0.5824958927815346	0.8887850516204551	0.9228266464985617	FALSE	1	FALSE	FALSE	TRUE	FALSE	FALSE
Acyp2	4.910885704810784	4.864727656843136	1.3897638384427382	1.2010504469302885	1.0409668044552751	1.21589755712031	-1	3	0.13397034024744028	0.030156386942381565	0.5151325339121372	0.1768674772357796	FALSE	-1	FALSE	FALSE	FALSE	FALSE	TRUE
Aes	5.168835079310587	5.100732172632701	2.337375571421207	2.1922019329857183	2.08313341423242	2.2162405969759993	-1	3	0.5003364546513244	0.25483020789358346	0.9293375546058308	0.6275960070591927	FALSE	-1	FALSE	FALSE	FALSE	TRUE	FALSE
Agap1	4.778039372616628	4.753741393314554	0.9561608782146523	1.0068944194154874	0.9907163023491	1.0431200896979709	1	3	0.4152904554531841	0.8328395486853697	0.8689655709747524	1	FALSE	1	TRUE	FALSE	FALSE	FALSE	FALSE
Ager	4.378135883166387	4.424009869629839	0.04961780321386697	0.039565448189083106	0.042531098975211	0.05614653762085002	1	3	0.08533033768643186	0.774822820795142	0.40716875005866765	1	FALSE	1	TRUE	FALSE	FALSE	FALSE	FALSE
AI593442	4.568646359983967	4.568259258617094	0.4705501133795997	0.480618420111201	0.46033427054533615	0.44024269820129164	-1	3	0.6225216457744256	0.5576868780418981	0.9921884756110309	0.908812866770807	FALSE	-1	TRUE	FALSE	FALSE	FALSE	FALSE
Aif1l	4.402071798667038	4.472982956389257	0.635865806003215	0.6317858871340468	0.5634876013989307	0.5374949001837522	-1	3	0.007844735623900995	0.9776948861673598	0.09161208498716565	1	FALSE	1	FALSE	FALSE	TRUE	FALSE	FALSE
Aifm3	4.5319662155168645	4.580374996009223	0.5110123308676123	0.44047634146538023	0.34169724209829866	0.46694521136746164	1	3	0.04831972848684561	0.534423609372896	0.29541822831178366	0.8948614392237842	FALSE	1	TRUE	FALSE	FALSE	FALSE	FALSE
Alms1	4.3957844435698945	4.377187890455997	0.03203874673405858	0.049622532282894184	0.04393197420308899	0.040757099323192214	-1	3	0.23148851747842708	0.8750817199353835	0.6743494351246283	1	FALSE	1	TRUE	FALSE	FALSE	FALSE	FALSE
Amigo3	4.343126817441911	4.344269357587129	0.0580383216012157	0.043259458851850105	0.06529255662560166	0.04152781040701037	-1	3	0.9377284271994277	0.15587339126619745	0.9999999999940238	0.4788964298311086	FALSE	-1	FALSE	FALSE	FALSE	FALSE	TRUE
Amt	4.475098677676052	4.455981863627597	0.048652773038090374	0.04084222095619049	0.05359324562696778	0.04879134762156079	-3	3	0.43411552808915177	0.613241369222339	0.881788627250362	0.9389858572558142	FALSE	1	TRUE	FALSE	FALSE	FALSE	TRUE
Ankrd29	4.405483040227288	4.399843797808131	0.18101506366032477	0.17410014084256736	0.16595691378234326	0.14164527056967957	-3	3	0.2998568147274862	0.8267182638835351	0.761782806101296	1	FALSE	1	TRUE	FALSE	FALSE	FALSE	FALSE
Anxa1	4.393444358772307	4.411634529341412	0.16370676012885896	0.08995879868680208	0.1337434107849204	0.13025174796054964	-1	3	0.2401357442310952	0.028307999879371108	0.6856275204937972	0.16864775029622625	FALSE	-1	TRUE	FALSE	FALSE	FALSE	FALSE
Anxa3	4.402117951124186	4.3812621050881315	0.593089895906287	0.49482312853894894	0.6131986755729786	0.5417149720700636	-3	3	0.9670242065284689	0.0650014226512059	0.9999999999940238	0.2880297813778337	FALSE	-1	TRUE	FALSE	FALSE	FALSE	FALSE
Aoc3	4.345194476622211	4.343562213704551	0.02531245225393635	0.023895764071340864	0.0321242103853351	0.0204016094215082	-3	3	0.573713026441014	0.6545803560583152	0.9718273055903167	0.9629870063286063	FALSE	1	TRUE	FALSE	FALSE	FALSE	FALSE
Apeh	4.535470591636378	4.600813552628664	0.5503588645053742	0.5235271425777773	0.466928844658942	0.45213161788485506	-1	3	0.11873526962355511	0.8945376402322499	0.4838925600963692	1	FALSE	1	FALSE	FALSE	FALSE	FALSE	TRUE
Arhgap1	4.5158909482400365	4.564973622173094	0.5775123661208043	0.6146630638950734	0.6229232004785085	0.6102231267576433	1	3	0.14597697298646287	0.9547717327235475	0.5379357354983161	1	FALSE	1	FALSE	FALSE	TRUE	FALSE	FALSE
Arhgap8	4.347365775722714	4.342789335254915	0.0076129062543732725	0.01455877165187413	0.011279327512958548	0.01615900848935244	1	3	0.7405021100839149	0.5358938559194382	0.9999999999940238	0.8958480600692788	FALSE	-1	TRUE	FALSE	FALSE	FALSE	FALSE
Arih2	4.4864578402889395	4.5014806075126295	0.4962651652885275	0.5996727248005546	0.6272516046304694	0.5813617349896155	1	3	0.09506465562105457	0.6865470468038319	0.4278057440725937	0.9776955892787529	FALSE	1	FALSE	FALSE	FALSE	FALSE	TRUE
Armc3	4.423596852850901	4.486857202081224	0.2480976283173076	0.16188447751439697	0.20438770082369173	0.12705771817416636	-1	3	0.45066200946333856	0.0011222724841801204	0.893144563826065	0.016442626136741485	TRUE	-1	TRUE	FALSE	FALSE	FALSE	FALSE
Asb3	4.51066354116187	4.530521002601662	0.3352221095501818	0.3119950797848729	0.3173697809434574	0.3772794480600088	1	3	0.2596365493376896	0.8796916803739203	0.7129479300732233	1	FALSE	1	FALSE	FALSE	FALSE	FALSE	TRUE
Atp8b1	4.351071133815928	4.3490981683019045	0.10343339693395079	0.11173161042425168	0.09212694753990212	0.08933817684258874	-1	3	0.49444486903030155	0.6889658739345912	0.925728467456171	0.9781105248998427	FALSE	1	TRUE	FALSE	FALSE	FALSE	FALSE
Atrip	4.53081653261526	4.537017215822909	0.3030860683800435	0.46068573196461904	0.5193595514288454	0.38688961643437225	1	3	0.0016550234922070464	0.02845879528631826	0.029460310357238097	0.16908851468362193	TRUE	1	FALSE	FALSE	FALSE	FALSE	TRUE
Bdnf	4.438696290183225	4.427426982054421	0.26528981206486607	0.20273522224512508	0.1291757160834002	0.25478534082884835	-1	3	0.005423750340586339	0.178594087875665	0.07062004568416239	0.5177503759134731	FALSE	1	TRUE	FALSE	FALSE	TRUE	FALSE
Bmper	4.376286671255222	4.391297880147978	0.13074136532701505	0.114910344892573	0.09367608963352214	0.077139899455087	-1	3	0.7498183230757876	0.5364193995028386	0.9999999999940238	0.89627165447609	FALSE	-1	TRUE	FALSE	FALSE	FALSE	FALSE
Bpifc	4.346989816897421	4.34004000739297	0	0.00501502386012237	0	0.006512129509176478	1	3	0.15178030808208695	0.743438262079805	0.5465415237590524	1	FALSE	1	TRUE	FALSE	FALSE	FALSE	FALSE
Bsn	4.416272913956281	4.399019808698849	0.14881628689597556	0.1879099150519163	0.10966919380240799	0.13122437689526625	1	3	0.11883642770022344	0.9444053438729862	0.4838925600963692	1	FALSE	1	FALSE	FALSE	FALSE	FALSE	TRUE
Bves	4.34582344784922	4.355433827228652	0.023623699233249196	0.011452375570035768	0.023596492465054193	0.00812430624816647	-1	3	0.3621873213553773	0.15431382861321233	0.8222361877727439	0.4758697662204398	FALSE	-1	FALSE	FALSE	TRUE	FALSE	FALSE
Cacna2d2	4.9184848367184735	4.917213028885463	1.160265540117038	1.021838364679529	0.9585798870651494	0.8724107693096906	-3	3	0.2531502569345625	0.10802941260185178	0.703029561310282	0.39017021647395633	FALSE	-1	FALSE	FALSE	FALSE	FALSE	TRUE
Cacng5	4.468728320570225	4.479338974062843	0.2946142280591769	0.27946381522966945	0.19078938135619236	0.20623579978933507	1	3	0.622701344595734	0.6003658262458725	0.992255536624385	0.9330339509218017	FALSE	-1	TRUE	FALSE	FALSE	FALSE	FALSE
Cadm1	5.792967415303119	5.648168526014721	2.8860634045978593	2.837490037356809	2.7810880662891986	2.466557463419187	-3	3	0.6755018482770243	0.0022803200011245043	0.9999999999940238	0.02829088706703755	TRUE	-1	FALSE	FALSE	FALSE	FALSE	TRUE
Calca	4.347398371488483	4.3558586410528	0.04007342327401213	0.046465591724428386	0.032656999964664535	0.04260400818087081	3	3	0.398309835960933	0.8226933385218178	0.853761167376177	1	FALSE	1	TRUE	FALSE	FALSE	FALSE	FALSE
Camkv	4.70369275813079	4.567383941228456	0.8711078684095674	0.8920736115158208	0.6700459918539259	0.6925536431712341	1	3	0.9555374658960184	0.04706018490780429	0.9999999999940238	0.2380585684650628	FALSE	-1	FALSE	FALSE	FALSE	FALSE	TRUE
Ccdc36	4.3627628539899135	4.367071624700079	0.03217314335233544	0.03564104771309869	0.053390016656237035	0.03716863356549326	1	3	0.9535416068231068	0.16608832215558372	0.9999999999940238	0.4960350882233067	FALSE	-1	FALSE	FALSE	FALSE	FALSE	TRUE
Ccdc51	4.411474643106837	4.404836361340767	0.12174697142614489	0.15390185402945264	0.11216191013483513	0.16847808498785807	1	3	0.04520612939156638	0.9922136315330486	0.28521780063036456	1	FALSE	1	FALSE	FALSE	FALSE	FALSE	TRUE
Ccno	4.35262242440281	4.367298184567447	0.1168118409203755	0.07053778214584164	0.09200835134366221	0.08602829428114407	-1	3	0.27634467774767385	0.19070730708349878	0.7342469788161563	0.5383308734614334	FALSE	-1	FALSE	FALSE	TRUE	FALSE	FALSE
Cct3	5.409221318613868	5.449147124726788	2.3691023843212	2.138693425778037	2.0522302180436514	1.9692207954995036	-1	3	0.923228567861618	0.00983519414140485	0.9999999999940238	0.08364664791994543	FALSE	-1	FALSE	FALSE	FALSE	TRUE	FALSE
Cdc25a	4.443167247872974	4.506228798793396	0.23956626386185453	0.23927019968468322	0.2842098079788091	0.2408987500401165	-1	3	0.00814101818063865	0.8665527645865104	0.09375555945419488	1	FALSE	1	FALSE	FALSE	FALSE	FALSE	TRUE
Cdkn2b	4.383120895718473	4.418252834447893	0.18026210526919034	0.1875800476988596	0.24980791213719178	0.20225873330077518	1	3	0.3092892274446058	0.17968292141751202	0.771301823194323	0.5198799619019713	FALSE	-1	TRUE	FALSE	FALSE	FALSE	FALSE
Cecr2	4.3770586467260655	4.374059319631248	0.059003060402304325	0.05706202016549629	0.08393160211489153	0.06806009908139975	-3	3	0.06768577440053782	0.911410889824835	0.35711677574365464	1	FALSE	1	TRUE	FALSE	FALSE	FALSE	FALSE
Celsr3	4.422867651498073	4.406492033598881	0.2738654730688475	0.2093807204454863	0.24830886908393301	0.2072578308358421	-3	3	0.8509631085415883	0.10434232938534342	0.9999999999940238	0.3811265172902699	FALSE	-1	FALSE	FALSE	FALSE	FALSE	TRUE
Cfc1	4.345814194342928	4.34151548697285	0.002332988119159005	0.001254625240725225	0.0026251041462441106	0	-3	3	0.6212786339828672	0.42031000912746164	0.9913087547444001	0.8093679254345405	FALSE	-1	TRUE	FALSE	FALSE	FALSE	FALSE
Chac2	4.4749630965658955	4.483889994862678	0.38185745676640714	0.316861182090037	0.25758191498876576	0.35040687216212724	1	3	0.16328950527430655	0.2244001489946537	0.5691194189327258	0.5850527374499379	FALSE	1	FALSE	FALSE	FALSE	FALSE	TRUE
Chst2	4.498003961718598	4.469503234687653	0.5467033565029003	0.32949211680096707	0.5424708103836523	0.4960029891066874	-3	3	0.8626021722449851	2.0314186428614077e-6	0.9999999999940238	9.126182800990977e-5	TRUE	-1	TRUE	FALSE	FALSE	FALSE	FALSE
Cish	4.437394468274957	4.464384579866728	0.23981738905718364	0.12390750308982192	0.12067315910510687	0.12242996106632839	1	3	0.8388270514218537	2.452990366371897e-5	0.9999999999940238	7.499790916444448e-4	TRUE	-1	FALSE	FALSE	FALSE	FALSE	TRUE
CK137956	4.344912250356352	4.355484437354773	0.00510069259570259	0.014598808596270878	0.021197102071131176	0.014317744733494734	1	3	0.45017841969356803	0.5652273749852081	0.8931318301171499	0.9140822589644978	FALSE	1	TRUE	FALSE	FALSE	FALSE	FALSE
Cnn1	4.34208011706529	4.349303228672311	0.023511522737067123	0.026829796970408517	0.03730315471066421	0.038181279258530466	3	3	0.6691865270703372	0.059854157873657235	0.9999999999940238	0.27402208568293407	FALSE	-1	TRUE	FALSE	FALSE	FALSE	FALSE
Cnot7	4.822890945841966	4.844643488614753	0.7284027375109591	0.6625745473228352	0.651194972755552	0.6536483785063072	1	3	0.9584559515261142	0.13531032077191585	0.9999999999940238	0.44243188952722784	FALSE	-1	FALSE	FALSE	TRUE	FALSE	FALSE
Cnpy3	4.622875955011636	4.660385976665989	1.0075838618300192	1.0416109175372712	0.9590900420482433	0.9498704202308609	1	3	0.16291943352843916	0.8408613362822119	0.5686680438804503	1	FALSE	1	FALSE	FALSE	TRUE	FALSE	FALSE
Cntn5	4.398810547058403	4.388049806409409	0.1282074667699673	0.07351364419648408	0.10240280579526922	0.09252446959741843	-3	3	0.6530572598463945	0.0330301992024787	0.9999999999940238	0.1883022300428266	FALSE	-1	TRUE	FALSE	FALSE	FALSE	FALSE
Col22a1	4.3467883216990035	4.3467266093472245	0.0063050973819947925	0.005397011523564339	0.014387737567471888	0.015072384600253423	-1	3	0.013996069686099705	0.7160023860587881	0.13534516435314248	0.9932588579426397	FALSE	1	TRUE	FALSE	FALSE	FALSE	FALSE
Col4a4	4.370872704895129	4.392962308933802	0.01599819585018626	0.018636446035758574	0.016367780282639643	0.025418113696075398	3	3	0.5447781299614445	0.7081819673306804	0.9533451663466168	0.9877589351432753	FALSE	1	TRUE	FALSE	FALSE	FALSE	FALSE
Col7a1	4.350866332966889	4.343073560798306	0.026869111279612043	0.04037820318076373	0.061289124424421124	0.035697251351297046	-1	3	0.5317157178814158	0.3208875487028638	0.9464826417490215	0.7080012134257115	FALSE	-1	FALSE	FALSE	FALSE	FALSE	TRUE
Cpne4	4.487572975407413	4.488696093901263	0.27105346253622675	0.19492948223395642	0.15478891646444498	0.18616469276112996	1	3	0.7340430727681989	0.0890950983525741	0.9999999999940238	0.3469108569039758	FALSE	-1	TRUE	FALSE	FALSE	FALSE	FALSE
Creb3	4.795987475892565	4.897074926717668	1.2966263805017912	1.319155044800492	1.3757092141552758	1.3659773269110267	1	3	0.08885456176414903	0.8443482925589171	0.415136558818847	1	FALSE	1	FALSE	FALSE	FALSE	TRUE	FALSE
Cryz	4.419139337347724	4.415860117585259	0.27093253536520706	0.19359062789565482	0.2222410213593602	0.19153391406604586	-3	3	0.7251402798658626	0.05554482365146567	0.9999999999940238	0.2625886513816651	FALSE	-1	TRUE	FALSE	FALSE	FALSE	FALSE
Csdc2	4.48595532388863	4.504289851882349	0.6382107543403605	0.7112872614930059	0.47376912697026663	0.6947940585254113	3	3	3.720495256981348e-4	0.9589397065537639	0.008870090497149756	1	TRUE	1	FALSE	FALSE	TRUE	FALSE	FALSE
Cspg5	5.129351121043398	4.969930838653688	2.307156491443268	2.0857534574748633	2.6310520965967568	2.1752997651058807	-3	3	0.9999983645584303	5.361734811228907e-8	0.9999999999940238	3.9343218548173e-6	TRUE	-1	FALSE	FALSE	FALSE	FALSE	TRUE
Ctf1	4.3682504106967475	4.379099308653736	0.05622712942797272	0.04459699968767442	0.041274597606740016	0.05202561516270526	1	3	0.6030814329861479	0.5476425683808555	0.9872179698583029	0.9032546257710213	FALSE	-1	FALSE	FALSE	TRUE	FALSE	FALSE
Ctgf	4.444155871721113	4.4453238139492095	0.12596485896354703	0.1362343169524589	0.09731324607838296	0.15783888270000082	3	3	0.286598691623669	0.4404265632355346	0.7447168048328586	0.8250112107807319	FALSE	1	TRUE	FALSE	FALSE	FALSE	FALSE
Ctsa	4.667043319848416	4.765833627856746	1.8880864791295442	2.308289146711447	2.0964510662397844	2.213721693066547	3	3	2.1872985940189927e-8	0.9962355914819339	1.5449112208450723e-6	1	TRUE	1	TRUE	FALSE	FALSE	FALSE	FALSE
Ctsf	4.6493292844836995	4.7201368151372884	1.4190108025017047	1.4786704109041742	1.3759276095203397	1.5699719510351928	3	3	0.033077684120082516	0.958471254720108	0.23325683494823804	1	FALSE	1	TRUE	FALSE	FALSE	FALSE	FALSE
Ctsz	4.608940439932395	4.654710491164199	1.2332318336477635	1.3342311944090341	1.2313657841862888	1.1372291015289258	1	3	0.3158413671797627	0.6856794609726211	0.7766047380984222	0.9772368932774309	FALSE	1	TRUE	FALSE	FALSE	FALSE	FALSE
Cuzd1	4.343100367999203	4.357061433658324	0.013166514245487466	0.005223155813215549	0.020886144865839812	0.009011516426526894	-1	3	0.9540746327630945	0.08773421970449072	0.9999999999940238	0.3446067204414381	FALSE	-1	TRUE	FALSE	FALSE	FALSE	FALSE
Cxcl1	4.351850436201098	4.351110645666444	0.2990475814703481	0.26873914749367045	0.2155147855659044	0.24954074856855127	-1	3	0.6825398303009496	0.5901459231968166	0.9999999999940238	0.9268308387138589	FALSE	-1	TRUE	FALSE	FALSE	FALSE	FALSE
Cyb561d2	4.5692043958268505	4.600951646025693	0.5922507988909348	0.5708867003367548	0.48616208317325277	0.5297951659689576	1	3	0.4308585158269829	0.8106848226751409	0.8790205865064551	1	FALSE	1	FALSE	FALSE	FALSE	FALSE	TRUE
D17Wsu92e	4.58334293451622	4.561061659855412	0.6165420008026282	0.5523476472086656	0.6634890280829655	0.5455164176057336	-3	3	0.7961327257337814	0.07605790323595589	0.9999999999940238	0.3157990990292488	FALSE	-1	FALSE	FALSE	FALSE	TRUE	FALSE
Dag1	4.71945446648596	4.685194763156909	0.37128890721510244	0.37366555851820665	0.48180581339993445	0.4599505185085688	-1	3	0.8385892788763332	0.1174396899201767	0.9999999999940238	0.4096622864980976	FALSE	-1	FALSE	FALSE	FALSE	FALSE	TRUE
Dalrd3	4.788130914244004	4.641535302486635	1.1089937882946947	0.8855034509029079	0.75264908487661	0.7742842717173635	-1	3	0.994252608369062	1.1913792686645418e-5	0.9999999999940238	4.1193029791940493e-4	TRUE	-1	FALSE	FALSE	FALSE	FALSE	TRUE
Dgkg	4.523119354008962	4.4851054761623415	0.4019107169601998	0.60290327769597	0.4223986143748027	0.36623058001780295	-1	3	1.8689046864956156e-4	0.5263151331482535	0.0051858178779903554	0.8908616099725092	TRUE	1	TRUE	FALSE	FALSE	FALSE	FALSE
Dhh	4.340698181483271	4.340698181483271	0.003078016066601281	0.007069652408066943	0	0.0053424806528821756	2	3	0.4277663763865288	0.8181426870129742	0.8764874002265137	1	FALSE	1	TRUE	FALSE	FALSE	FALSE	FALSE
Dhx30	4.701330998242999	4.729024753693321	0.8046779558263576	0.8990324982918637	0.8881368612890401	0.838015297535884	1	3	0.28583497729485813	0.735196840918795	0.7441964084586017	1	FALSE	1	FALSE	FALSE	FALSE	FALSE	TRUE
Dio3	4.356422603661903	4.36307900999663	0.02193507268659283	0.012697104513280736	0.017419937170983116	0.011007337734280587	-1	3	0.8417648235632617	0.3144905781011614	0.9999999999940238	0.6992291676733676	FALSE	-1	TRUE	FALSE	FALSE	FALSE	FALSE
Dmkn	4.379604031042188	4.3836520204717875	0.10343234458760996	0.11723753761090487	0.13730628731713837	0.08682166575700846	1	3	0.904612926981395	0.06851593416359232	0.9999999999940238	0.29631907610763825	FALSE	-1	TRUE	FALSE	FALSE	FALSE	FALSE
Dnajb13	4.39813975019506	4.41478786969183	0.14984810236019475	0.08517274719539998	0.11979252946912076	0.07005402876249306	-1	3	0.8373633715952955	0.002345431658880338	0.9999999999940238	0.028709238556977962	TRUE	-1	TRUE	FALSE	FALSE	FALSE	FALSE
Dnajc27	4.632817784842126	4.5535597339369716	0.5362278848768255	0.6459463528727871	0.45916040513901485	0.5483684352477487	1	3	0.0310653441757038	0.5413505370686226	0.22433628533225575	0.8998464018542819	FALSE	1	FALSE	FALSE	TRUE	FALSE	FALSE
Dock3	4.502820740104226	4.538609262066523	0.31986976415168705	0.31703109461768114	0.2675085890315277	0.2873077758184021	1	3	0.10966647759812172	0.9036694171609706	0.4622397287015652	1	FALSE	1	FALSE	FALSE	FALSE	FALSE	TRUE
Echdc3	4.369332292867464	4.376668425982653	0.04149154138715793	0.027516757977553378	0.028433589973463326	0.03468645955512303	1	3	0.9256734045749164	0.2537580921166422	0.9999999999940238	0.6257651519543411	FALSE	-1	TRUE	FALSE	FALSE	FALSE	FALSE
Emp1	4.389369321222404	4.358613550768036	0.29057423901657065	0.30281787383665626	0.3375367586833554	0.2434047950456686	-1	3	0.9881389385837123	0.018656134828664926	0.9999999999940238	0.1292135442144763	FALSE	-1	FALSE	FALSE	FALSE	TRUE	FALSE
Ep400	4.597511687137575	4.661559583244262	0.7181914766379361	0.6007842017481791	0.8055330128940339	0.6232110890116507	-1	3	0.6304224685012062	0.001554761650471752	0.9948183637790109	0.020961117742010673	TRUE	-1	FALSE	FALSE	FALSE	TRUE	FALSE
Eps8	4.563346028652281	4.620039019761469	0.6043031417256235	0.6000679431956569	0.8878609620545286	0.6654692178043625	-1	3	0.4739328652856383	0.0037905813821215335	0.910445048254101	0.04117639686504448	TRUE	-1	TRUE	FALSE	FALSE	FALSE	FALSE
Erbb3	4.360470615658106	4.3752504189449555	0.025354800812887518	0.028063928277274355	0.05056649647643946	0.0381400814082906	1	3	0.8328575601102426	0.4159057291706048	0.9999999999940238	0.8057029731424682	FALSE	-1	FALSE	TRUE	FALSE	FALSE	FALSE
Erlec1	5.1455212213831345	5.377255223458821	1.5144476784367464	1.6785653494855481	1.6016665089324946	1.6829000562914413	3	3	3.5672594019721865e-4	0.990631321897306	0.008582215333560773	1	TRUE	1	FALSE	FALSE	FALSE	FALSE	TRUE
Etv5	4.377743789698283	4.386099511142495	0.21580571370330867	0.3327973297537876	0.4753341647096877	0.3163334726282204	1	3	0.009617982075010916	0.00839095653548532	0.10524797617791565	0.07433115621776668	FALSE	-1	TRUE	FALSE	FALSE	FALSE	FALSE
Exph5	4.347822747673204	4.346389580114059	0.018432610137753477	0.017031741557823457	0.007412607012269469	0.015136644213073059	-1	3	0.15403374777795173	0.9628479723323792	0.551050308952109	1	FALSE	1	FALSE	FALSE	FALSE	TRUE	FALSE
Extl3	4.484449525676185	4.480541810919223	0.7073116624315237	0.5898765695521055	0.5949054252416759	0.6455449045542069	-1	3	0.3058134087424176	0.11061842641007796	0.7681976992525392	0.396377692898619	FALSE	-1	FALSE	FALSE	TRUE	FALSE	FALSE
F5	4.355444551577069	4.359480512922577	0.03731116330928442	0.01327787864498891	0.017569462904588187	0.017943928634110408	1	3	0.9962865584878011	0.004339051349273937	0.9999999999940238	0.04618065287768748	TRUE	-1	TRUE	FALSE	FALSE	FALSE	FALSE
Fam135b	4.389508291271838	4.402461882963287	0.06383946082567989	0.08816630967071339	0.11535622211199888	0.06521843678132358	1	3	0.45250847652206344	0.12841270462930743	0.8948738431615122	0.4304758890212925	FALSE	-1	TRUE	FALSE	FALSE	FALSE	FALSE
Fam98b	4.998539466468825	5.158043599812316	1.5875435603648125	1.5237572145926273	1.6060817636239946	1.5203066422799727	-1	3	0.07400182695014461	0.5557704096698041	0.3736300192498127	0.9079895058324783	FALSE	1	FALSE	FALSE	FALSE	TRUE	FALSE
Fos	5.802190587657917	5.986588543318654	5.45864722949627	5.009769477001848	5.716986730321619	5.938087812488767	1	3	0.0025270914384531106	0.016663971256202156	0.040652189075138956	0.12014068359820855	TRUE	1	TRUE	FALSE	FALSE	FALSE	FALSE
Fras1	4.366733980172784	4.361005894989865	0.057690938963943894	0.03397649557849989	0.03454027324497766	0.050933515694831476	-1	3	0.27725316264391503	0.27381620999793577	0.7351290798728554	0.6521032278493933	FALSE	-1	TRUE	FALSE	FALSE	FALSE	FALSE
Gal3st1	4.371981522291516	4.372773779692572	0.6937971592400841	0.5726372107230588	0.648787258985428	0.5770467752717843	-1	3	0.9982009015104417	0.0012560763901396793	0.9999999999940238	0.017929351581322535	TRUE	-1	TRUE	FALSE	FALSE	FALSE	FALSE
Galnt4	4.356521775863122	4.34693267945865	0.07068926616060206	0.04222358272280266	0.024450716134796	0.048843947047055226	-1	3	0.5863071658828887	0.1095837528204328	0.9774934845798655	0.3940542216670459	FALSE	-1	FALSE	FALSE	FALSE	TRUE	FALSE
Gba	4.484026683718838	4.516487948916233	0.7431793699561666	0.8060128157197621	0.6885920744698226	0.8400359784937135	3	3	0.020397687498326215	0.9868263739059715	0.17403720375344037	1	FALSE	1	TRUE	FALSE	FALSE	FALSE	FALSE
Gdf6	4.342794498297037	4.346171993508374	0.0019507650076527262	0.0011021040152825216	0	0.0016859587158724863	1	3	0.44525493192489496	0.7364336173484427	0.8899287895613441	1	FALSE	1	TRUE	FALSE	FALSE	FALSE	FALSE
Glipr1	4.385358873000636	4.377433204697234	0.07120393923236445	0.10611295834255571	0.07090114347643396	0.11222119943476529	1	3	0.06827567959564532	0.9713191478032361	0.358277781525341	1	FALSE	1	TRUE	FALSE	FALSE	FALSE	FALSE
Glp1r	4.349532724837019	4.353854224952396	0.009514561879015235	0.011031187578024208	0.010175595769441752	0.015088942834748402	3	3	0.893747324118688	0.3133951357245664	0.9999999999940238	0.6981485836819148	FALSE	-1	FALSE	FALSE	FALSE	TRUE	FALSE
Gm11127	4.34327602043583	4.34087743803532	0.004700490703976559	0	0.0036491250994744916	0.003884264115161381	-1	3	0.9427098528371163	0.1000430324470756	0.9999999999940238	0.37190215945988586	FALSE	-1	TRUE	FALSE	FALSE	FALSE	FALSE
Gm17455	4.4871609080033394	4.447028130214442	0.1097993293214818	0.08102379698054868	0.12068838897797969	0.09439345458021559	-3	3	0.9757571680219831	0.09673334263909177	0.9999999999940238	0.36413775932292314	FALSE	-1	TRUE	FALSE	FALSE	FALSE	FALSE
Gmnn	4.395256227425203	4.3860804401891444	0.18284614158642942	0.1622025264796708	0.15501859390468214	0.15845130529435908	-1	3	0.857632867576438	0.3022817700746761	0.9999999999940238	0.6848910410909468	FALSE	-1	FALSE	FALSE	FALSE	TRUE	FALSE
Gmppb	4.406485421155328	4.423764246847475	0.3547868098878063	0.36797449121667997	0.36311920842025214	0.2884305632088356	1	3	0.6744955627007002	0.27230312153382985	0.9999999999940238	0.6504210453374303	FALSE	-1	FALSE	FALSE	FALSE	FALSE	TRUE
Gnai2	5.561372809600469	5.643629529686115	3.672192688683103	3.171794354802976	3.204115915055542	3.2488336330253325	1	3	0.6707801983079652	1.3495806882492464e-9	0.9999999999940238	1.5915412259282183e-7	TRUE	-1	FALSE	FALSE	FALSE	FALSE	TRUE
Gpr1	4.352110566138754	4.360477514560063	0.027530454439156526	0.0211199457520043	0.02441527419186364	0.026573797105494658	1	3	0.685734533835517	0.5139895213730781	0.9999999999940238	0.8808247611635002	FALSE	-1	TRUE	FALSE	FALSE	FALSE	FALSE
Gpr149	4.3697986915223925	4.358531511227418	0.023625626894072327	0.028593693980470635	0.020616769247490296	0.012297204215834003	-1	3	0.7187811657617431	0.5518991251309835	0.9999999999940238	0.9058408913926703	FALSE	-1	TRUE	FALSE	FALSE	FALSE	FALSE
Gpr75	4.38457426921212	4.410910507034366	0.10142065413791873	0.11270782424344135	0.12266782502922866	0.1077176395331315	1	3	0.2064353280621836	0.8394942684149262	0.6389964408355568	1	FALSE	1	FALSE	FALSE	FALSE	FALSE	TRUE
Gpx1	5.360888167035369	5.484608017318428	2.6587445852093885	2.5729742432372005	2.4879900370861994	2.471517464798755	-1	3	0.06699641947591436	0.7818060485931931	0.3548070202236876	1	FALSE	1	FALSE	FALSE	FALSE	FALSE	TRUE
Gpx7	4.440623708460421	4.440002228232828	0.35101199997946503	0.31242354185316945	0.34184341853865585	0.32313981199509845	-3	3	0.1568771955242094	0.6349372710314917	0.5568486961794565	0.951793380522522	FALSE	1	TRUE	FALSE	FALSE	FALSE	FALSE
Grik1	4.456436319635904	4.488844031798368	0.4666915248627664	0.3396123714079275	0.49336656183854066	0.4068035028460459	-1	3	0.9340249608045281	0.00259371059181545	0.9999999999940238	0.030897526281635567	TRUE	-1	TRUE	FALSE	FALSE	FALSE	FALSE
H2-Ab1	4.374134794678675	4.357746327412213	0.07738888278200384	0.12081620279261784	0.10207463587647987	0.08991240081310323	-1	3	0.1032948954412304	0.8609471003182145	0.44862918207759445	1	FALSE	1	TRUE	FALSE	FALSE	FALSE	FALSE
H2afz	4.570503603980795	4.64689214950988	0.8494154327114274	1.0500806345350633	1.045548831877966	1.0682246623058613	3	3	0.0014617493684750237	0.8533561417107368	0.02659336867605801	1	TRUE	1	FALSE	FALSE	FALSE	TRUE	FALSE
Hbegf	4.715751443764027	4.694423674180663	1.1124381546072888	1.1449743854479815	1.446370943757233	1.2052685808007388	-1	3	0.7070789059897977	0.01641749923245494	0.9999999999940238	0.11894806904128626	FALSE	-1	TRUE	FALSE	FALSE	FALSE	FALSE
Hcls1	4.367811918340288	4.3542756009558214	0.1304135370842321	0.19208361477526179	0.15244906573033118	0.14406731921575391	-1	3	0.058296254057582084	0.9219530675944556	0.3272320117265381	1	FALSE	1	TRUE	FALSE	FALSE	FALSE	FALSE
Hcn2	4.3780212683965	4.38932322519665	0.4171721980738792	0.3607611730308097	0.5235925730627169	0.41463573039857476	-1	3	0.9066132344018463	0.0662144129897937	0.9999999999940238	0.2913257717419038	FALSE	-1	FALSE	FALSE	FALSE	TRUE	FALSE
Hemk1	4.400799976980988	4.4115549751071	0.23868458714056448	0.24364248240853556	0.2029029876931374	0.19610066930409642	1	3	0.6291377471927423	0.48978707872410104	0.9945174644075607	0.8634687314185701	FALSE	-1	FALSE	FALSE	FALSE	FALSE	TRUE
Hes5	4.356136853812695	4.364729715954482	0.3791915254382517	0.3455157853349164	0.30821344078582397	0.26690699766780557	-1	3	0.8520257886825846	0.33298327145465056	0.9999999999940238	0.7222931596933856	FALSE	-1	TRUE	FALSE	FALSE	FALSE	FALSE
Hhip	4.360348029250406	4.382414342762458	0.3467399178499418	0.3376130780972477	0.29675493075989734	0.32017586970912004	1	3	0.5617059494684278	0.6009391026377703	0.9637284098094073	0.9332398314089755	FALSE	1	TRUE	FALSE	FALSE	FALSE	FALSE
Homez	4.417825016718683	4.418200223206352	0.1722104648826422	0.18386006190279844	0.17354811203256684	0.10476530721202795	1	3	0.8969149896035306	0.02591200246677292	0.9999999999940238	0.15961492807599925	FALSE	-1	FALSE	FALSE	TRUE	FALSE	FALSE
Hp	4.34004778510611	4.348535243298638	0.02088915952599303	0.01651277187798881	0.012685533461114269	0.008569891263823175	-1	3	0.10322668415875617	0.9447181485265942	0.44862918207759445	1	FALSE	1	FALSE	FALSE	TRUE	FALSE	FALSE
Hps3	4.368318791499072	4.367159602633827	0.1164667197648282	0.12021953802490457	0.13941744422564578	0.14328352751751436	1	3	0.3452566696002588	0.26162071145107857	0.806023649790876	0.636721274524755	FALSE	-1	TRUE	FALSE	FALSE	FALSE	FALSE
Hrh2	4.344417779260647	4.347166243899237	0.01491115467832308	0.009818547266587539	0.009073598570926666	0.01631891979200924	1	3	0.5730694458226117	0.7216825054987227	0.9716473340676515	0.9951008615468027	FALSE	1	TRUE	FALSE	FALSE	FALSE	FALSE
Hs3st2	4.351565059836115	4.345535019458232	0.03776343176210751	0.06940518536478586	0.031990884264984566	0.02691113050192445	-1	3	0.08957644970599628	0.8366992248239149	0.41659357313971784	1	FALSE	1	TRUE	FALSE	FALSE	FALSE	FALSE
Hspb1	4.432355621097044	4.423230317947992	1.0722005610022711	0.7511399264636149	0.8176973877671968	0.7794196233561006	-3	3	0.24413674793212758	8.197613974409243e-6	0.6904835474705656	3.0499742358872475e-4	TRUE	-1	FALSE	FALSE	FALSE	TRUE	FALSE
Htr6	4.349905169530126	4.357454009642362	0.006596183593505588	0.017477645297948572	0.022948885527561694	0.018041840716293982	1	3	0.15144436709102277	0.9233059306046325	0.5461105420962971	1	FALSE	1	TRUE	FALSE	FALSE	FALSE	FALSE
Hyal1	4.363671297767743	4.3792586040894665	0.15666274282177772	0.1477202530273676	0.11310858305905121	0.2005433414080788	1	3	0.015362196518653077	0.9545360959757001	0.14359794169736012	1	FALSE	1	FALSE	FALSE	FALSE	FALSE	TRUE
Hyal2	4.4433375291737365	4.424520119605516	0.305208089225987	0.276266967745826	0.237100636313708	0.28810345782138924	-1	3	0.4144285106639766	0.6262706993268834	0.8684391192844365	0.9475124165761141	FALSE	1	FALSE	FALSE	FALSE	FALSE	TRUE
Hyal3	4.3595569330376485	4.359572705981618	0.06151886221819948	0.051247184089390385	0.058792290677291824	0.05160689648892354	-1	3	0.7719068218318997	0.06848203561446937	0.9999999999940238	0.29626948129574565	FALSE	-1	FALSE	FALSE	FALSE	FALSE	TRUE
Iah1	4.584415329321711	4.5508943043973265	0.7110108647078606	0.6814238300155293	0.6481617573538324	0.6624067167064024	-1	3	0.8217136665744473	0.3672467000944982	0.9999999999940238	0.7569591783470868	FALSE	-1	TRUE	FALSE	FALSE	FALSE	FALSE
Ifit3	4.451838312287661	4.418797378022849	0.31419812279633513	0.19638679624146965	0.28764224486971063	0.2721674623101872	-3	3	0.8286338287353389	7.916507700399437e-4	0.9999999999940238	0.012643438174954747	TRUE	-1	TRUE	FALSE	TRUE	FALSE	FALSE
Ifrd2	4.367598250640698	4.35102719877149	0.09747496039858253	0.07641203176190398	0.07813428381700716	0.07378555811856528	-3	3	0.27497415890936966	0.4193867679635596	0.7323227989457524	0.8085302141498297	FALSE	1	FALSE	FALSE	FALSE	FALSE	TRUE
Igsf10	4.4455012729541306	4.495557769501441	0.19103720336663857	0.15498606666951098	0.21958094672195533	0.15767418087088267	-1	3	0.9843833050302608	0.04711661016756762	0.9999999999940238	0.23811500458130797	FALSE	-1	TRUE	FALSE	FALSE	FALSE	FALSE
Ikzf4	4.458197175917363	4.43798688088097	0.11457216090967794	0.10845659384239373	0.10726514227878582	0.08886209685582393	-3	3	0.4499539851548552	0.782231880035556	0.8931318301171499	1	FALSE	1	FALSE	TRUE	FALSE	FALSE	FALSE
Il17ra	4.347819633882255	4.388837113055295	0.21972805222452946	0.2527890247577818	0.3008582029236584	0.22122751403727445	1	3	0.02899042491280976	0.29014587164590994	0.21540680291110423	0.6723239776665225	FALSE	1	FALSE	FALSE	TRUE	FALSE	FALSE
Il1rap	4.471912824256893	4.46011757987658	0.9422433816550565	0.9341837742592017	1.1077451821985806	1.1428133703047465	-1	3	0.10568035160726219	0.8584208160005812	0.4527278600580991	1	FALSE	1	TRUE	FALSE	FALSE	FALSE	FALSE
Il7r	4.343896497111183	4.346253595619358	0.02561980861445369	0.03345502579779617	0.04876015114836327	0.022620724722596127	1	3	0.8572220441201709	0.17562627673912456	0.9999999999940238	0.5135425864888992	FALSE	-1	TRUE	FALSE	FALSE	FALSE	FALSE
Impdh2	4.38564961700729	4.365656410252357	0.1361944943052166	0.37113565404943205	0.6868279931399208	0.48210309112540367	-1	3	8.240926640548307e-12	0.001178387041118805	1.067119206552569e-9	0.017084671832159358	TRUE	1	FALSE	FALSE	FALSE	FALSE	TRUE
Impg2	4.346190348817756	4.347152381378803	0.010743269630175798	0.007298091686635176	0.012718197982950765	0.011726024322165242	-1	3	0.22109377921374743	0.660516405085694	0.6580875093475449	0.9665765737583734	FALSE	1	TRUE	FALSE	FALSE	FALSE	FALSE
Ip6k1	4.887897594521466	4.949882737722965	1.7334646023687463	1.5321242740845273	1.598508169340105	1.5948682104865708	-1	3	0.10528787736389593	0.05038547747393171	0.45253572542217296	0.24711897009865952	FALSE	-1	FALSE	FALSE	FALSE	FALSE	TRUE
Ip6k2	5.402450449725257	5.588391573981093	0.9420853589446553	0.9225717611316626	1.010863158810919	0.8126708566202872	-1	3	0.0689675970498259	0.03910571962184018	0.3597646215774489	0.21031710043755203	FALSE	-1	FALSE	FALSE	FALSE	FALSE	TRUE
Irf8	4.366137384399568	4.358737767688143	0.2014542465346799	0.27148855764051855	0.25464446604539676	0.1928086895789292	-1	3	0.21534194585729532	0.23907302093750085	0.6484807161156309	0.6049949512711508	FALSE	1	TRUE	FALSE	FALSE	FALSE	FALSE
Ispd	4.430038183973376	4.4244980658044355	0.23993537888816852	0.22617128979982568	0.20040671812202254	0.24498793525373516	-1	3	0.21776498887815204	0.9187322819325042	0.652504531103138	1	FALSE	1	TRUE	FALSE	FALSE	FALSE	FALSE
Itgb3	4.351689778134368	4.345149158212635	0.03856547923016112	0.02562703645469643	0.05028054731178257	0.03751106487491723	-3	3	0.845687459071317	0.40344670960542645	0.9999999999940238	0.7940688912103193	FALSE	-1	TRUE	FALSE	FALSE	FALSE	FALSE
Itk	4.34299619654524	4.33964902153902	0.007654384143939954	0.005947527782396428	0.008032650972003608	0.0018210809224503085	-3	3	0.8202805329684834	0.27323215282037105	0.9999999999940238	0.65119887855935	FALSE	-1	TRUE	FALSE	FALSE	FALSE	FALSE
Kcnj12	4.372585237548133	4.366623002877479	0.11356460675405487	0.08233726160804355	0.1247121619702746	0.12910819385591135	-1	3	0.8364511632516096	0.26496180927341867	0.9999999999940238	0.6410730611228166	FALSE	-1	FALSE	FALSE	FALSE	TRUE	FALSE
Kcnk12	4.392363421121635	4.398341082477538	0.13531699200711672	0.12618872229637781	0.09066619418933539	0.098031543074054	1	3	0.2874190199712199	0.8129255073616664	0.7458192835812032	1	FALSE	1	TRUE	FALSE	FALSE	FALSE	FALSE
Kcns2	4.361024439161327	4.361763956474977	0.03473680594640286	0.02765898714997668	0.02305375983018211	0.03343093687900963	1	3	0.6523774740533969	0.4876478071289303	0.9999999999940238	0.8622667395913433	FALSE	-1	TRUE	FALSE	FALSE	FALSE	FALSE
Kctd21	4.366297236395984	4.361495020787082	0.09466607543346842	0.0740259354071887	0.0762110719207251	0.075507080777853	-3	3	0.13063482324655515	0.6739639731536164	0.5079280278982663	0.9733480957677917	FALSE	1	TRUE	FALSE	FALSE	FALSE	FALSE
Klf7	4.652514514455487	4.69548403353433	0.8081544828824289	0.8266110735288267	0.8599070069901821	0.7267750847349427	1	3	0.8460796368694237	0.08682351145798729	0.9999999999940238	0.3430346812255747	FALSE	-1	TRUE	FALSE	FALSE	FALSE	FALSE
Klhdc2	4.938192923350415	4.998401271247558	1.31057590240299	1.1721847300240928	1.2284899957100586	1.30928828968517	1	3	0.43310150265746117	0.1945914990004744	0.8811467416974348	0.5444609750279219	FALSE	-1	FALSE	FALSE	FALSE	TRUE	FALSE
Klhdc8b	4.85651909630564	4.918484620729405	0.9152015069790804	0.8178464099251662	0.9064432034072618	0.8714388273847188	-1	3	0.5063184893163635	0.43014643984939976	0.9339573471927023	0.8164974575834562	FALSE	-1	FALSE	FALSE	FALSE	FALSE	TRUE
Klkb1	4.34144725191934	4.347931365455384	0.008937059229435771	0.01325107718165163	0.02349316319743846	0.013511697996875776	1	3	0.2332111528301358	0.6641427306740818	0.677127480013285	0.9688422160466058	FALSE	1	TRUE	FALSE	FALSE	FALSE	FALSE
Krt19	4.351022852951275	4.34197343393235	0.026753236055308036	0.007481793937025646	0.011310885723653673	0	-3	3	0.9973301141672979	0.001872794376709202	0.9999999999940238	0.024156121218335096	TRUE	-1	TRUE	FALSE	FALSE	FALSE	FALSE
Lamb2	4.4642724143746575	4.532505907153028	0.44656618794605074	0.40060040080031045	0.3871437229091893	0.412818176307994	1	3	0.8340025522715614	0.3838472124152369	0.9999999999940238	0.7755241053364974	FALSE	-1	FALSE	FALSE	FALSE	FALSE	TRUE
Lctl	4.344865240757012	4.34057263137293	0.011516905087894293	0.02700484006281124	0.009202597580029694	0.027158957710872532	1	3	0.1016808546446326	0.8492799904065269	0.44529201861614964	1	FALSE	1	TRUE	FALSE	FALSE	FALSE	FALSE
Lekr1	4.400163171038761	4.412584127201331	0.12837229690281945	0.10797794400462887	0.12273374062862681	0.14652089871076335	1	3	0.6314476123360451	0.6457993036761134	0.9948183637790109	0.9581967589381452	FALSE	1	TRUE	FALSE	FALSE	FALSE	FALSE
Lhfpl3	4.713331562539494	4.662785059502841	1.1517778668156589	1.202230347781653	1.839916495241245	1.4176922203762836	-1	3	0.7996302461197189	8.814529596389927e-5	0.9999999999940238	0.0021206248981624435	TRUE	-1	FALSE	FALSE	FALSE	TRUE	FALSE
Lima1	4.4451708970059345	4.424799288367579	0.5151680842548753	0.4852084691361732	0.6282084902099295	0.5267739756605999	-3	3	0.7634053062818111	0.21813769097713714	0.9999999999940238	0.5761623962744423	FALSE	-1	FALSE	FALSE	FALSE	TRUE	FALSE
Lmcd1	4.366477184227835	4.366820291848403	0.33506358178053913	0.4521903139658745	0.5200834357515847	0.36200417243929145	1	3	0.058913413924735404	0.008173451540947816	0.32971714361399435	0.07294253240056672	FALSE	-1	TRUE	FALSE	FALSE	FALSE	FALSE
Lpar3	4.358660307219964	4.358949961850255	0.019608947516428884	0.022907122681928863	0.03965068544885961	0.02737457846702148	1	3	0.9862347527299249	0.04615343915546541	0.9999999999940238	0.23473031357927882	FALSE	-1	TRUE	FALSE	FALSE	FALSE	FALSE
Lpcat2	4.396988994015754	4.433171045121192	0.48898558068604975	0.5756811500142789	0.6383315980789078	0.5535517936641033	1	3	0.06171913160484205	0.6050036535025707	0.33900853282463467	0.935482118410437	FALSE	1	TRUE	FALSE	FALSE	FALSE	FALSE
Lrrc8c	4.504416172877425	4.429490571185118	0.14432937518630312	0.1293548707395901	0.14241600956512718	0.12137762308854369	-3	3	0.8917950600488568	0.09395764287735103	0.9999999999940238	0.35835765149409543	FALSE	-1	TRUE	FALSE	FALSE	FALSE	FALSE
Ly86	4.400744307834515	4.389575379266395	0.5205436651755335	0.5567816253689393	0.5504191158572177	0.4999329370447108	-1	3	0.7399076829802889	0.4975371977909339	0.9999999999940238	0.8705088499698841	FALSE	-1	TRUE	FALSE	FALSE	FALSE	FALSE
Manf	5.345673601909774	5.3129605953435854	1.967970964637204	1.717586416865166	1.7432366306213987	1.6075748269640502	-3	3	0.9315181539678405	0.002171621971312073	0.9999999999940238	0.027187472035156268	TRUE	-1	FALSE	FALSE	FALSE	FALSE	TRUE
Map1lc3a	5.3160440801608955	5.422932920948951	3.3246064987774298	3.434426419707589	3.11933301350683	3.218676927276351	3	3	0.009662077575988068	0.9985693658066017	0.10551305593317975	1	FALSE	1	TRUE	FALSE	FALSE	FALSE	FALSE
Mapk15	4.390687572540562	4.417959897735759	0.15890908214784846	0.12637482000628128	0.1654565020158969	0.141602743103322	-1	3	0.5385949151832727	0.4337196076930953	0.9504614608422823	0.8192290229454323	FALSE	-1	TRUE	FALSE	FALSE	FALSE	FALSE
Mapkapk3	4.36687433171784	4.3536377312862165	0.05716437277701475	0.07308009540126696	0.07328448796400136	0.06114724426021793	-1	3	0.5757843914030818	0.5710415859864438	0.9720188955836213	0.917722682072424	FALSE	-1	FALSE	FALSE	FALSE	FALSE	TRUE
March2	4.580725580019108	4.563710147280639	0.8309682135068178	0.7141558106796813	0.8031940960682071	0.8636647187021737	-1	3	0.7163882532758159	0.11826643001950587	0.9999999999940238	0.4112336718394469	FALSE	-1	FALSE	FALSE	TRUE	FALSE	FALSE
Mgmt	4.356066880765995	4.356083956578623	0.0741510525479134	0.05002465219194491	0.04234342091143685	0.06753291144812161	1	3	0.4759249552176223	0.35252385549850795	0.9126300665563895	0.7434352679904668	FALSE	-1	FALSE	FALSE	FALSE	FALSE	TRUE
Mmp11	4.356815857488559	4.381180742580512	0.07280578068680561	0.08698359221861604	0.0689093760561488	0.06125171047101992	1	3	0.18115345275236644	0.9160585984277396	0.5989173476729052	1	FALSE	1	FALSE	FALSE	FALSE	TRUE	FALSE
Mob2	4.52100224443601	4.542610600405384	0.7667278189673371	0.8045013963867506	0.707571076816141	0.685307107049131	1	3	0.5289144755027071	0.7141939929002745	0.9447769482240659	0.9913898327090725	FALSE	1	FALSE	FALSE	FALSE	TRUE	FALSE
Mocos	4.348674688436869	4.345244576928715	0.02588189854163803	0.024296756111296974	0.03448623522445125	0.0301074910300568	-3	3	0.315479792665142	0.8720245020850864	0.7766047380984222	1	FALSE	1	TRUE	FALSE	FALSE	FALSE	FALSE
Mon1a	4.398181415560936	4.373481081660847	0.2595897152512683	0.2570048403103842	0.21248946474715885	0.28380177882353685	-1	3	0.06157400298112622	0.7107722333003981	0.33900853282463467	0.9891529757336013	FALSE	1	FALSE	FALSE	FALSE	FALSE	TRUE
Mpz	4.341810486871088	4.345279780653707	0.004809192914208794	0.0027249265256850076	0.009899328075717894	0.0019017807734868998	-1	3	0.7107323469802755	0.3335434059270965	0.9999999999940238	0.7230332029353506	FALSE	-1	TRUE	FALSE	FALSE	FALSE	FALSE
Mrpl23	4.357956156042472	4.368817439076989	0.14203887828353487	0.20286448244042152	0.2779728589825253	0.32186246485426695	3	3	0.05465259378671538	0.9566576716239091	0.3161854834581414	1	FALSE	1	TRUE	FALSE	FALSE	FALSE	FALSE
Mrps23	4.719894825653538	4.7343943309830765	0.8731456280838695	0.7902829139904894	0.7329864854164613	0.8057577776141346	1	3	0.6805610051029626	0.30236217902796114	0.9999999999940238	0.6848910410909468	FALSE	-1	FALSE	FALSE	FALSE	TRUE	FALSE
Mrvi1	4.3471776481206295	4.33993290653667	0.04892343869081013	0.05124723874903998	0.06156376046484984	0.053664165716777054	-1	3	0.7428052913229704	0.29153634920199867	0.9999999999940238	0.6740087695186414	FALSE	-1	TRUE	FALSE	FALSE	FALSE	FALSE
Mst1r	4.351855626883079	4.359514481532755	0.03339287949081014	0.02708576530688471	0.017943449026993248	0.014048161068450391	-1	3	0.524512732038775	0.7473228365839626	0.9434823969579089	1	FALSE	1	FALSE	FALSE	FALSE	FALSE	TRUE
Mylk4	4.3430104430530765	4.34103215188728	0.0021427618215277863	0.0038265162886636788	0.007092084312836358	0.003833441482769729	-1	3	0.7280746742495908	0.4757078875725446	0.9999999999940238	0.8543707454416464	FALSE	-1	FALSE	FALSE	FALSE	TRUE	FALSE
Naip2	4.34058012696704	4.3453886059786875	0.01713735800182479	0.019562879758460647	0.030861428977807796	0.013499532399181346	1	3	0.6067932466460967	0.2304972900923145	0.9885029425495303	0.5955791767135796	FALSE	-1	TRUE	FALSE	FALSE	FALSE	FALSE
Nap1l5	7.135607787872386	7.328982868151179	4.908454466337893	4.956291007662016	4.997734112114203	5.029908833900505	3	3	0.08156556065852515	0.9175312039844933	0.3967622753252975	1	FALSE	1	TRUE	FALSE	FALSE	FALSE	FALSE
Narfl	4.437238638650921	4.398472183229107	0.35445133752048064	0.37618120711448394	0.34265869050951986	0.31918325227285277	-1	3	0.6984995131884386	0.42079151634206463	0.9999999999940238	0.8094690282327396	FALSE	-1	FALSE	FALSE	TRUE	FALSE	FALSE
Nat6	4.42577044153223	4.453403135953246	0.3462098642335639	0.39044235652384707	0.3525707404344522	0.3932209999451469	3	3	0.4205721073128644	0.7524749131350094	0.87271741167106065	1	FALSE	1	FALSE	FALSE	FALSE	FALSE	TRUE
Nceh1	4.963498938156202	5.002299004998869	1.144769407305696	1.1568542194875022	0.8946810856260363	1.113378065962266	3	3	0.018141204584755086	0.5861426946247452	0.16059586471544582	0.9242804095754101	FALSE	1	TRUE	FALSE	FALSE	FALSE	FALSE
Nckipsd	4.549767620216641	4.497562580572208	0.4034788947808431	0.4268604953851059	0.3804230016458429	0.4580245799914861	1	3	0.3028302418828842	0.5105630017354513	0.7650692109390083	0.8780341007733471	FALSE	1	FALSE	FALSE	FALSE	FALSE	TRUE
Ndufaf3	4.781365775601209	4.767836215535575	1.1215958597769953	1.2333967866126891	0.8686419863285699	1.0435158654378267	1	3	0.003478078135836304	0.9983475114498932	0.05026089279882484	1	FALSE	1	FALSE	FALSE	FALSE	FALSE	TRUE
Nefh	4.566753740016792	4.5927606426911165	0.328903683108025	0.30061564776903593	0.23847342338713118	0.2868324665379554	1	3	0.28294014893632913	0.8967502593978272	0.7414828347521895	1	FALSE	1	TRUE	FALSE	FALSE	FALSE	FALSE
Neto1	4.415453235912082	4.406555517219396	0.14818731310737843	0.19595685727424916	0.20813935300063863	0.1636221232547223	-1	3	0.3404193521140302	0.5135488476968357	0.8006922611402896	0.8805599351395309	FALSE	1	TRUE	FALSE	FALSE	FALSE	FALSE
Neu2	4.34718717759841	4.348356544377634	0.013290242309166526	0.01396084638238589	0.029600759569550168	0.014217414927424775	1	3	0.9997374855242008	6.891229996544772e-5	0.9999999999940238	0.0017173465244219501	TRUE	-1	FALSE	FALSE	TRUE	FALSE	FALSE
Nicn1	5.109821743552018	5.041917915102303	1.7599547919617764	1.6414496619178987	1.6546834583312597	1.536428026412078	-3	3	0.9815334403383014	0.07381446690121324	0.9999999999940238	0.3104909168252307	FALSE	-1	FALSE	FALSE	FALSE	FALSE	TRUE
Nipal2	4.388785197622893	4.385439383547911	0.1472193771736702	0.15248265770560132	0.1540216379626859	0.14706169398757368	-1	3	0.33170115395440464	0.5252652107175435	0.7910994657691903	0.8900196155429525	FALSE	1	TRUE	FALSE	FALSE	FALSE	FALSE
Nme6	4.43405462990175	4.443286641630843	0.29615408626962425	0.2521929479506361	0.28846927285268126	0.2487974580143218	-1	3	0.8827173034377434	0.2932652562412184	0.9999999999940238	0.6756405903425803	FALSE	-1	FALSE	FALSE	FALSE	FALSE	TRUE
Nnat	6.9399327459435485	6.658664429210037	4.179564738191406	3.5679963141879374	3.757651630983552	3.7777945745993224	-1	3	0.9967924065347351	9.391500468662461e-10	0.9999999999940238	1.1813613160961312e-7	TRUE	-1	TRUE	FALSE	FALSE	FALSE	FALSE
Nppa	4.358936891894569	4.354102666716879	0.07645271257363674	0.04583419850602372	0.037705581682494736	0.04736008101118258	-1	3	0.6904595661284065	0.3659800453198936	0.9999999999940238	0.756354942667056	FALSE	-1	TRUE	FALSE	FALSE	FALSE	FALSE
Nprl2	4.608733840127405	4.646269140644599	0.8191464375457531	0.7490835954420203	0.6785729088688289	0.7290187113093121	1	3	0.5750820935727142	0.5571647932027955	0.9718273055903167	0.9084103923740925	FALSE	-1	FALSE	FALSE	FALSE	FALSE	TRUE
Nr2f1	4.441615351414417	4.430456625997936	0.34546254261570364	0.34199541475952944	0.3493409626442571	0.39830041648112724	-1	3	0.13006671464190847	0.9378182117810983	0.5071857471781879	1	FALSE	1	FALSE	FALSE	FALSE	TRUE	FALSE
Nr3c2	4.411719853591798	4.404876818897774	0.026263494661304957	0.05509531396038269	0.01286732762829014	0.03285723491178265	1	3	0.015420635106483178	0.9826719048334568	0.14383880542826966	1	FALSE	1	TRUE	FALSE	FALSE	FALSE	FALSE
Ntrk2	6.005688858570597	5.991359493071771	2.126606752544636	1.8209701431833163	1.9326488803589261	2.142740574518473	-1	3	0.06277831712962499	0.0025557245593321527	0.3426347159702839	0.030520804683236053	TRUE	-1	FALSE	FALSE	FALSE	TRUE	FALSE
Nts	4.410729050526622	4.395740933379228	0.30563200475003444	0.3499156638680297	0.3073599661553351	0.2153784590812822	-1	3	0.524899523472915	0.1067248876271399	0.9434823969579089	0.3870988630671931	FALSE	-1	FALSE	FALSE	TRUE	FALSE	FALSE
Nwd1	4.36809541001507	4.372307164901674	0.09408847302760431	0.09932577944182784	0.10988546647455519	0.10638732994737402	1	3	0.736576951772667	0.29293539747743574	0.9999999999940238	0.6754619738724024	FALSE	-1	TRUE	FALSE	FALSE	FALSE	FALSE
Omg	4.745759608656023	4.833047379094685	2.2946031145923365	2.5581412206906076	2.472544156957925	2.612706104682208	3	3	1.4498673185397453e-4	0.9996307808220437	0.004208757701818232	1	TRUE	1	TRUE	FALSE	FALSE	FALSE	FALSE
Ostf1	4.526525305561413	4.544025764527029	1.2299414409116693	1.1190019990121587	1.3732739589659642	1.2413295978050984	-1	3	0.9652889534248486	0.07184396770185034	0.9999999999940238	0.3054120133266943	FALSE	-1	TRUE	FALSE	FALSE	FALSE	FALSE
Otp	4.605468693426345	4.722001741899757	0.0018728916817750236	0.006506116403745452	0.004962501885529869	0.001350370475926249	1	3	0.004930378913060681	0.8137514606197931	0.06531639386530137	1	FALSE	1	TRUE	FALSE	FALSE	FALSE	FALSE
Oxct1	5.4962078832428185	5.40729407978691	2.9574447380235633	2.385766260929492	2.742605748656712	2.635861680127148	-3	3	0.9879574105496549	8.490643066888684e-13	0.9999999999940238	2.608009619243389e-10	TRUE	-1	TRUE	FALSE	FALSE	FALSE	FALSE
P4htm	4.8092946856456615	4.836736402673976	1.3648940760131483	1.3914048122099791	1.3115398157300275	1.4226680450919378	3	3	0.4299674128756537	0.6527228949873846	0.8780163248703825	0.961880081495559	FALSE	1	FALSE	FALSE	FALSE	FALSE	TRUE
Pa2g4	5.043433614675775	5.209681145910538	1.9523579952150425	1.769600293912158	1.636804388613216	1.7535874798139532	1	3	0.027389344184816755	0.13769592693274524	0.2081734786025191	0.44652290766700203	FALSE	1	FALSE	TRUE	FALSE	FALSE	FALSE
Pabpn1	4.541471982615033	4.541188918346884	2.6632638660020227	2.560909775513342	2.980004000324646	2.6839656285174125	-3	3	0.6964089578467942	0.00911344458195591	0.9999999999940238	0.07877642410894874	FALSE	-1	FALSE	FALSE	FALSE	TRUE	FALSE
Paip1	5.0707665682420595	5.127884145527063	1.3224029510597806	1.2540302922603797	1.458575837546077	1.4366390316639597	-1	3	0.44264171438283684	0.6966620636755367	0.8882424435685976	0.9822767033353839	FALSE	1	FALSE	FALSE	TRUE	FALSE	FALSE
Pappa	4.35678842610785	4.348261996133164	0.0123068445883647	0.02334502128477431	0.021017834990414735	0.01130886752148776	-1	3	0.4497647615294868	0.5041032236424169	0.8931318301171499	0.8739281346232358	FALSE	1	TRUE	FALSE	FALSE	FALSE	FALSE
Pcdha11	4.351254587385566	4.342827893174526	0.016585183797339514	0.026124771775679036	0.0325257477602628	0.03768668324022213	1	3	0.46541127008457855	0.6834012188512415	0.905365424474849	0.9768791448687444	FALSE	1	TRUE	FALSE	FALSE	FALSE	FALSE
Pcdhgb1	4.34468092571164	4.34730942815488	0.0015642867577290928	0.00935853701843584	0.010878563105201805	0.012242223763241467	3	3	0.45962123536261146	0.549310233029325	0.9002932339714329	0.9040369704469639	FALSE	1	TRUE	FALSE	FALSE	FALSE	FALSE
Pcdhgb7	4.347057185334962	4.348314056535461	0.008192913695043401	0.01619930878250056	0.03037858249222594	0.004867750865493223	1	3	0.7697903694014951	0.03640697536620376	0.9999999999940238	0.201014642217017	FALSE	-1	TRUE	FALSE	FALSE	FALSE	FALSE
Pcdhgc3	4.354072593086779	4.3730400727639775	0.06397532914161097	0.05909413157667079	0.08679751130762818	0.10301717371966669	1	3	0.24735285713143443	0.8619992345335898	0.695410075988077	1	FALSE	1	TRUE	FALSE	FALSE	FALSE	FALSE
Pcsk6	4.37617454489514	4.4016019317727775	0.16232209587811494	0.15162452098953905	0.15635383187359259	0.15744315951060672	1	3	0.3670909794496249	0.38267884455046103	0.8258452830132252	0.7743867287915566	FALSE	1	TRUE	FALSE	FALSE	FALSE	FALSE
Pdcd6	4.918680206766949	5.027222421771831	1.7626399124925929	1.821842896720272	1.6676702271244648	1.7317316552827648	3	3	0.1412666137390575	0.9332269244761309	0.5296888637238889	1	FALSE	1	FALSE	FALSE	FALSE	TRUE	FALSE
Pdgfb	4.358785270136204	4.353594934962494	0.19968670655346404	0.17916920894979846	0.20967203800467013	0.1762381185484144	-3	3	0.7944840355706645	0.4781204992412498	0.9999999999940238	0.8560411487025115	FALSE	-1	TRUE	FALSE	FALSE	FALSE	FALSE
Pdlim2	4.398722326077392	4.4883139913635794	1.3823445908606833	1.5377018351774154	1.3624784270468948	1.5717505968566312	3	3	7.098913964408615e-6	0.9999887378288299	3.064132537317287e-4	1	TRUE	1	FALSE	FALSE	FALSE	TRUE	FALSE
Pfkfb4	4.3939102680634035	4.399167882691715	0.14860598903472358	0.14917607778001704	0.17459637818330315	0.13703799184215543	1	3	0.9006156630622142	0.2245921638864875	0.9999999999940238	0.5853222771532611	FALSE	-1	FALSE	FALSE	FALSE	FALSE	TRUE
Pgpep1l	4.3514954761518005	4.359597203480466	0.01892132962905017	0.028865836842510765	0.023161701165984004	0.02339664360193112	3	3	0.43737236780656147	0.6077821689756663	0.8842513751705287	0.9366699362026645	FALSE	1	TRUE	FALSE	FALSE	FALSE	FALSE
Pi16	4.436255198461647	4.420426595853537	0.1801687775666581	0.2027874529771284	0.2127969666148124	0.1764750075823716	-1	3	0.4729177551687291	0.6371627248542435	0.9096151170035179	0.953079796665768	FALSE	1	TRUE	FALSE	FALSE	FALSE	FALSE
Pirt	4.354023030424855	4.369037997286238	0.010416032567507357	0.00806918168407085	0.006925367624185425	0.007142808051772148	1	3	0.3014373204510403	0.6086360111844183	0.7635627805181835	0.9372984843320947	FALSE	1	TRUE	FALSE	FALSE	FALSE	FALSE
Plb1	4.344680049455805	4.34751300569503	0.006399898864584255	0.019772718969989757	0.008686873184417977	0.012082313647014278	3	3	0.2641179925900188	0.039987435722208496	0.7192301492576504	0.21382755101980963	FALSE	-1	TRUE	FALSE	FALSE	FALSE	FALSE
Plch1	4.401141814620578	4.358002934336886	0.05122620318438313	0.06549543107560887	0.032209685611655325	0.04452027909813478	1	3	0.4658119408145546	0.31622386292802285	0.905365424474849	0.7013744385479976	FALSE	-1	TRUE	FALSE	FALSE	FALSE	FALSE
Plcz1	4.34662528857959	4.351050638340199	0.010922534071904582	0.012733625248051604	0.013358358331772516	0.022729014030601832	3	3	0.3726280087428508	0.6741927388140899	0.8298869267961104	0.9733480957677917	FALSE	1	TRUE	FALSE	FALSE	FALSE	FALSE
Plek	4.410442224292218	4.413448263719042	0.48348634440127275	0.6332030894150377	0.5715032379283457	0.5937660362890987	3	3	0.045639332576364336	0.4170368627010361	0.2868189730727331	0.8066639710999147	FALSE	1	TRUE	FALSE	FALSE	FALSE	FALSE
Plk2	4.631445401900126	4.550758429566215	1.0507315359277192	1.086094281813365	1.3593792109051241	1.060967584156486	-1	3	0.9702863469995235	2.868316715335092e-4	0.9999999999940238	0.00567946757636902	TRUE	-1	TRUE	FALSE	FALSE	FALSE	FALSE
Plxnb1	4.399055599892414	4.479926169403467	0.5215327776660285	0.49933929615455713	0.5477267193645129	0.4561653036906622	-1	3	0.052780746642351106	0.28462408341625717	0.3088737712238252	0.6647134778269665	FALSE	1	FALSE	FALSE	FALSE	FALSE	TRUE
Pmepa1	4.490956057516053	4.446573152123396	0.47471827585971565	0.5422454332680294	0.6028093623318601	0.4272882831499598	-1	3	0.6131268228194329	0.0023768213175701645	0.9899838510970441	0.029008920198257536	TRUE	-1	FALSE	FALSE	TRUE	FALSE	FALSE
Pmfbp1	4.348214675099176	4.3530478826397845	0.019886806826916608	0.02674306491324144	0.01953122048555368	0.026360823507806767	3	3	0.6390474436619361	0.6440797241347244	0.9968747650746254	0.9574569495071963	FALSE	1	TRUE	FALSE	FALSE	FALSE	FALSE
Pnma3	4.676841437855891	4.727148245212222	0.5143942739081419	0.5899452451623811	0.5734849855139467	0.5807389576959286	3	3	0.21278559603877834	0.6377444122222937	0.646164808428307	0.953079796665768	FALSE	1	TRUE	FALSE	FALSE	FALSE	FALSE
Pnpo	4.605943181947421	4.667472721963943	0.5337036064490833	0.7208580941871999	0.5080050856233145	0.581357110724458	3	3	1.2869995823999597e-4	0.9956094766454524	0.0037663607263504796	1	TRUE	1	TRUE	FALSE	FALSE	FALSE	FALSE
Pofut2	4.631582655416965	4.728701775538107	1.1442331039050737	1.2641799063803432	1.1404254678244763	1.2956556943963182	3	3	0.0036022676682976812	0.9997165187708084	0.051547942971696396	1	FALSE	1	FALSE	FALSE	TRUE	FALSE	FALSE
Pon3	4.380676424121629	4.392634343027794	0.10236848592665328	0.08701670712865889	0.12315760137671819	0.11591244983205062	-1	3	0.3589484179558847	0.8597406654968145	0.8195556594978349	1	FALSE	1	FALSE	FALSE	FALSE	TRUE	FALSE
Ppap2c	4.396835455524329	4.430385689079757	0.3670533083416752	0.35934202581051755	0.25724356432961687	0.35293517851295003	1	3	0.0029232741611663624	0.9987803242087347	0.04477254454159068	1	TRUE	1	TRUE	FALSE	FALSE	FALSE	FALSE
Ppm1b	4.590222076618674	4.672667797142918	0.7738100123212047	0.8317942572862911	0.9507390981577045	0.7789716187628619	1	3	0.12956983914479858	0.07783136021106402	0.5061693095014788	0.32014842904631996	FALSE	-1	FALSE	FALSE	FALSE	TRUE	FALSE
Ppp3ca	5.527736498834157	5.62359010178246	1.8250973588414583	1.8459951868661553	2.146065993451794	1.6988090623151484	1	3	0.7660513809121029	6.507201965756657e-6	0.9999999999940238	2.544653992250942e-4	TRUE	-1	FALSE	FALSE	TRUE	FALSE	FALSE
Prelp	4.546080481413046	4.563065504698308	0.38417028355027233	0.25675612115505786	0.280467111480736	0.2733072964500091	-1	3	0.6672983940239332	0.0023205139882948402	0.9999999999940238	0.028623713736562265	TRUE	-1	TRUE	FALSE	FALSE	FALSE	FALSE
Prkar2a	4.961333148764336	4.949189096209838	0.8517903106148034	0.5584268034871227	0.6409457011602708	0.6253538133710305	-3	3	0.371633284360091	1.301851224582635e-7	0.8291647089149725	8.597425487143722e-6	TRUE	-1	FALSE	FALSE	FALSE	FALSE	TRUE
Prokr1	4.350645854722542	4.359891818716165	0.008764196228582865	0.010345171497523816	0.010476822615826902	0.009495657662766003	1	3	0.06112126348978675	0.7392783574922139	0.3377780954699177	1	FALSE	1	TRUE	FALSE	FALSE	FALSE	FALSE
Psma5	5.065843587098662	5.24283403409729	2.1319652242718075	2.0817855316664042	1.7725279649858665	1.853400817891958	1	3	0.06305877798945773	0.9344688342363932	0.3435974998699496	1	FALSE	1	FALSE	FALSE	TRUE	FALSE	FALSE
Psme4	4.642741433195591	4.620254777582696	0.45731425804657966	0.45190373389705174	0.6383679215782131	0.5200392440926564	-3	3	0.08180666009051492	0.29913585905919277	0.39753582283867583	0.6809697391337156	FALSE	1	FALSE	FALSE	FALSE	FALSE	TRUE
Ptbp2	4.908229383063544	4.874291817083583	1.0401602371121454	1.1115607772009137	1.054516012869205	1.050411984390449	-1	3	0.09125282899155952	0.9592736312908108	0.4190656475571697	1	FALSE	1	FALSE	FALSE	FALSE	FALSE	TRUE
Qrfpr	4.372886178817249	4.349900160847722	0.05233807989064827	0.05886087766797334	0.04402873080208384	0.0376426315956778	-1	3	0.7821179737721491	0.43244504711620524	0.9999999999940238	0.8181828079517031	FALSE	-1	FALSE	FALSE	FALSE	TRUE	FALSE
Qrich1	4.66672997340312	4.624812177982867	0.5988827238025362	0.7095361795767323	0.8272929024998619	0.6653443707504892	-1	3	0.16248910057175653	0.0557382544540557	0.5674659017323533	0.2627376391253275	FALSE	-1	FALSE	FALSE	FALSE	FALSE	TRUE
Rab20	4.356101999945838	4.345316486900609	0.020871059793484338	0.07910038933232581	0.055175456744645975	0.08169965241627429	1	3	0.0020877366147875674	0.8234239524516935	0.035397721704896266	1	TRUE	1	TRUE	FALSE	FALSE	FALSE	FALSE
Rab32	4.355833289668861	4.353926674451296	0.04443925648377455	0.0570825943487475	0.04141568039038153	0.03832449989674055	-1	3	0.066048209643941	0.9156345112946986	0.35204388739998893	1	FALSE	1	TRUE	FALSE	FALSE	FALSE	FALSE
Rala	4.950531629947395	4.899254507500275	1.7344250249061277	1.7628786549034134	1.8422402874039407	1.6404888080801852	-1	3	0.9406891223046207	0.03691612525880599	0.9999999999940238	0.2026551049120156	FALSE	-1	FALSE	FALSE	TRUE	FALSE	FALSE
Ramp1	4.663595939857475	4.752557720686661	1.8611859122209184	1.6238178602476456	2.240157420436736	1.9200376152726601	-1	3	0.6371189414875429	2.028647823587465e-4	0.9964031938903306	0.004280252468681029	TRUE	-1	TRUE	FALSE	FALSE	FALSE	FALSE
Rasgrf2	4.7268119915539915	4.5015520645636995	0.2941048526312785	0.4038258161848749	0.2575891278282406	0.26295377697692013	1	3	0.04577318027556427	0.00399704001298551	0.2868189730727331	0.04309624856450009	TRUE	-1	TRUE	FALSE	FALSE	FALSE	FALSE
Rassf1	4.531523680569364	4.581573349427898	0.7262236715674223	0.7232185842386675	0.7193012967725636	0.767668976867693	1	3	0.02065746755765819	0.9770969249164891	0.17523688599971057	1	FALSE	1	FALSE	FALSE	FALSE	FALSE	TRUE
Rbm15b	4.4336771052644615	4.432436502820429	0.16386004657129338	0.1154232492866378	0.1022039270258061	0.0872282660343255	-3	3	0.4660645007371137	0.1973890493448564	0.905365424474849	0.5476358438632092	FALSE	-1	FALSE	FALSE	FALSE	FALSE	TRUE
Rbm5	5.2986785079115934	5.235459709898312	2.5037669939578944	2.1557535788513063	2.592210081954603	2.24457052192564	-3	3	0.9919604341137935	2.475108208497409e-8	0.9999999999940238	2.0822438992250815e-6	TRUE	-1	FALSE	FALSE	FALSE	FALSE	TRUE
Rbm6	4.772277681446432	4.713879174361191	0.9801956072263571	0.9289737423995202	1.0645720486256427	0.9068393933624873	-3	3	0.9635258053194174	0.03570438913100182	0.9999999999940238	0.1984724510951618	FALSE	-1	FALSE	FALSE	FALSE	FALSE	TRUE
Rbp4	4.426520679724069	4.470433917259412	0.3511602552110968	0.25741165181622855	0.2668674366776914	0.25852247456782884	-1	3	0.2134033572714633	0.15990289583263625	0.646164808428307	0.4861142076757095	FALSE	-1	TRUE	FALSE	FALSE	FALSE	FALSE
Rcan1	4.5431721684387165	4.482853696269835	0.7307672190783908	0.882447434552079	0.899191390350414	0.9050139681622372	1	3	0.1622170440718074	0.024331809921882958	0.5671822683453156	0.15406258171056092	FALSE	-1	TRUE	FALSE	FALSE	FALSE	FALSE
Rgn	4.3475314246092704	4.348939191281595	0.016124692034797678	0.012853120401903109	0.002819821757279403	0.012105538888531699	1	3	0.17590122332705907	0.913524760735111	0.5909083920847056	1	FALSE	1	FALSE	FALSE	FALSE	TRUE	FALSE
Rgs5	4.394853918051091	4.373573950554213	0.8308453397479821	0.6822300762422805	0.7288718820394358	0.6730336974536288	-3	3	0.8201508393966468	0.0844060629471796	0.9999999999940238	0.3368456891768382	FALSE	-1	TRUE	FALSE	FALSE	FALSE	FALSE
Rhbdl3	4.365657708782126	4.34344709988843	0.07809291810527627	0.04087633531544427	0.04156707620085323	0.062074577720104544	-1	3	0.7569996739014525	0.03195082176065761	0.9999999999940238	0.18364181492629503	FALSE	-1	TRUE	FALSE	FALSE	FALSE	FALSE
Rhoa	4.851934540982623	5.027682930234255	2.388711305055302	2.2231756071020117	2.5713770760542625	2.3593200823871023	-1	3	0.078229916965791	0.016544041059632576	0.3861213539925888	0.11953703190132771	FALSE	-1	FALSE	FALSE	FALSE	FALSE	TRUE
Rnf123	4.35910162799577	4.383813484674435	0.19454783473260343	0.24751851320622703	0.17925590555744927	0.19524920713463584	3	3	0.07625502937025042	0.9484944992584763	0.380929057459254	1	FALSE	1	FALSE	FALSE	FALSE	FALSE	TRUE
Rnf144a	4.431355504683935	4.434859911806737	0.5599030883848515	0.44542089956596764	0.816585018393159	0.6600061896218878	-1	3	0.9996476015884865	4.645114845523626e-4	0.9999999999940238	0.008358675324206546	TRUE	-1	TRUE	FALSE	FALSE	FALSE	FALSE
Rnf215	4.533535790705563	4.5312443839475165	0.6215854185704294	0.4315890220961211	0.5254449314232985	0.4780753043774471	-3	3	0.3976085039722404	2.9944298892054644e-4	0.8531656555968126	0.005894251859407716	TRUE	-1	FALSE	FALSE	FALSE	TRUE	FALSE
Ror1	4.3500325882051785	4.346842477314481	0.007929688032140976	0.006176156921160521	0.0025469260432051267	0.004460700637099137	-1	3	0.43735437944725913	0.7602782757319395	0.8842513751705287	1	FALSE	1	TRUE	FALSE	FALSE	FALSE	FALSE
Rps26	6.030918069714456	6.413406977735184	4.820597396151701	4.374642944782606	3.6817889012689062	4.1610819997694986	1	3	8.164085497919476e-17	6.179588678372994e-7	2.0736777164715468e-14	3.345082264916004e-5	TRUE	1	FALSE	TRUE	FALSE	FALSE	FALSE
Rrad	4.560010508327899	4.613264266955821	0.40180482724173777	0.38186592203195524	0.4038586563866784	0.39323865328353974	-1	3	0.15450302293302634	0.9449940021234298	0.5518433947857406	1	FALSE	1	TRUE	FALSE	FALSE	FALSE	FALSE
Rras	4.411465417386363	4.4181670660278085	0.5573965142525897	0.43010369709571084	0.5811313931873593	0.5291101569508491	-1	3	0.9535884601770608	0.016451388831894575	0.9999999999940238	0.11912825860288571	FALSE	-1	FALSE	FALSE	FALSE	TRUE	FALSE
Rxfp2	4.350158975469055	4.34299044663873	0.016998994949536845	0.012272162912704677	0.013398042268586884	0.01577047726610807	-1	3	0.87446481918474	0.1877858565133659	0.9999999999940238	0.5353685507898595	FALSE	-1	TRUE	FALSE	FALSE	FALSE	FALSE
S100b	4.56272957397833	4.729564043062011	2.144461746346022	1.9610722726208432	2.394363593818488	2.062092076235881	-1	3	0.1510950335092762	6.960983658258181e-4	0.5459222566950754	0.011459717305831302	TRUE	-1	TRUE	FALSE	FALSE	FALSE	FALSE
Sall3	4.386701410491283	4.398555997895132	0.15480857118198776	0.15999490511833067	0.16240993312248223	0.14417025324907443	1	3	0.6077829702441424	0.18754863591185283	0.9886562755587099	0.5353685507898595	FALSE	-1	TRUE	FALSE	FALSE	FALSE	FALSE
Satb1	4.529691582605512	4.453767730663584	0.3430264679460004	0.2798443100758	0.3663603568592025	0.30355901736081753	-3	3	0.9980767503083527	0.013398625491165444	0.9999999999940238	0.10416070952755338	FALSE	-1	FALSE	FALSE	FALSE	TRUE	FALSE
Scap	4.59063951083145	4.596490698441143	0.9579635901251137	1.0306121623679432	1.0798861699162186	0.9573895937774469	1	3	0.7010820724911846	0.09930743271367268	0.9999999999940238	0.37031410821066874	FALSE	-1	FALSE	FALSE	FALSE	FALSE	TRUE
Scrg1	4.424288282254406	4.4480815825569096	1.2130259396638576	1.2901002383883649	1.781001383514782	1.8304683085685467	3	3	0.6107914898960802	0.574948356102081	0.9895951431811688	0.9190267321065334	FALSE	-1	TRUE	FALSE	FALSE	FALSE	FALSE
Sdsl	4.382399946861416	4.381247539001035	0.17320016642104524	0.11395632744716076	0.13880546123189627	0.13058223635034613	-3	3	0.8068334118704259	0.08095446428142755	0.9999999999940238	0.32799077678759225	FALSE	-1	TRUE	FALSE	FALSE	FALSE	FALSE
Sema3b	4.357864672860668	4.365806868110888	0.10783084641085977	0.06334476183955222	0.05637883575187644	0.049092810570513436	-1	3	0.6356357876102564	0.1552788057722606	0.9954325506058896	0.47776201126736156	FALSE	-1	FALSE	FALSE	FALSE	FALSE	TRUE
Sema3f	4.3563699252688854	4.34729640741934	0.05336899956241339	0.036201335797786886	0.02302373306080728	0.021597485232196317	-3	3	0.5185014279407175	0.5548574589956314	0.9424148740428064	0.9077861164888269	FALSE	1	FALSE	FALSE	FALSE	FALSE	TRUE
Sema4c	4.389358100416898	4.400913620926867	0.1988484904236802	0.2185874123927776	0.1787313046681224	0.18109573013075242	3	3	0.8458009648213722	0.28548293246993894	0.9999999999940238	0.6656635954375176	FALSE	-1	FALSE	FALSE	TRUE	FALSE	FALSE
Serinc5	4.509476471674878	4.428576112517551	0.92202154750258	0.7696162702882303	1.2016684575316119	0.8440463761144504	-3	3	0.9999992578486578	2.0524668192478496e-9	0.9999999999940238	2.2973713346292878e-7	TRUE	-1	FALSE	FALSE	FALSE	TRUE	FALSE
Sh3d19	4.417400148679536	4.426430282059179	0.42890493853656525	0.3433847427892974	0.6083877344582758	0.4427213055401425	-1	3	0.9628259521642637	9.258282397838931e-4	0.9999999999940238	0.01433467192066106	TRUE	-1	TRUE	FALSE	FALSE	FALSE	FALSE
She	4.356599123827944	4.348526864563982	0.15024992976310783	0.09239164856256507	0.16719048062913283	0.11647081333349248	-3	3	0.9489954938513712	0.009765076650574427	0.9999999999940238	0.08328752634807576	FALSE	-1	TRUE	FALSE	FALSE	FALSE	FALSE
Shisa5	4.77574086834935	4.733866048099125	1.0967656569599096	1.024143959671659	1.1305153672379942	1.0230851257345928	-3	3	0.9184243035200773	0.21064782124452433	0.9999999999940238	0.5662292237810271	FALSE	-1	FALSE	FALSE	FALSE	FALSE	TRUE
Sla	4.352992471985543	4.354398496863565	0.06989899528582882	0.16668520151272037	0.151789613129888	0.10123113732629133	1	3	0.0020404557379374642	0.24325214078464602	0.0347298187972655	0.610812599901826	TRUE	1	FALSE	FALSE	TRUE	FALSE	FALSE
Slc17a6	4.750307857665863	4.665155479606269	0.6949803155056117	0.5638746288303081	0.5012702370617408	0.6995900501559654	-1	3	0.0145314607433557	0.06730070033329962	0.13842130904638683	0.2938650869206518	FALSE	1	TRUE	FALSE	FALSE	FALSE	FALSE
Slc22a2	4.34169420138421	4.344705153406358	0.016504487080059277	0.01016215940546709	0.0061245978767082475	0.0057217254009718065	-1	3	0.14461856547608726	0.9143407090932518	0.5351980982931243	1	FALSE	1	TRUE	FALSE	FALSE	FALSE	FALSE
Slc25a19	4.48452956591428	4.483816753956713	0.5168602328306883	0.6252961267996716	0.5769319015423533	0.5214016980277976	-1	3	0.018468705971274695	0.8438580281436202	0.1627316000457613	1	FALSE	1	FALSE	FALSE	FALSE	TRUE	FALSE
Slc25a20	4.455754206242748	4.4624800611796935	0.3262833268805964	0.36196957732789264	0.3809299516348744	0.3319699316077233	1	3	0.7678594204669286	0.43830507329515217	0.9999999999940238	0.823489816227933	FALSE	-1	FALSE	FALSE	FALSE	FALSE	TRUE
Slc26a6	4.351547036290309	4.355673052184296	0.0782920179786064	0.06311606021792558	0.07442020204434555	0.074853133232580693	1	3	0.9297330548728274	0.12481494618839162	0.9999999999940238	0.4246666175312407	FALSE	-1	FALSE	FALSE	FALSE	FALSE	TRUE
Slc32a1	4.860071883258869	4.8382543518152845	0.9333316472573001	1.0549512783619142	0.7495202756454069	0.6671369092475784	-1	3	0.17461629219304411	0.6003827641493332	0.5891773715709032	0.9330339509218017	FALSE	1	TRUE	FALSE	FALSE	FALSE	FALSE
Slc38a3	4.466103965411026	4.482075231862883	1.0575022193133576	1.0482768142325543	1.3571605121685832	1.1536836952443232	-1	3	0.6263620732948001	0.026414250084214226	0.9931560941269771	0.16151824773717663	FALSE	-1	FALSE	FALSE	FALSE	FALSE	TRUE
Slc7a8	4.399480718716971	4.392973463524601	0.15801541703369942	0.24275991790589527	0.16840301159859425	0.1777394153299188	1	3	0.010097499535606373	0.6840187022327902	0.10834183974317985	0.9770963950866635	FALSE	1	TRUE	FALSE	FALSE	FALSE	FALSE
Slfn5	4.379254967191987	4.3402137536978	0.4103126621823286	0.2524073237896592	0.4021267216163544	0.2756658251258907	-3	3	0.9999994817550683	1.0560483337786577e-7	0.9999999999940238	7.300241114851171e-6	TRUE	-1	TRUE	FALSE	FALSE	FALSE	FALSE
Slitrk2	4.433674402295807	4.400389966617863	0.3260155690283618	0.376030546198369	0.42440309023857015	0.3618593624877624	-1	3	0.5233540509398547	0.40516825336093326	0.9434823969579089	0.7955707921882355	FALSE	-1	TRUE	FALSE	FALSE	FALSE	FALSE
Smarcb1	4.880229831391421	5.003626724607584	1.7632062076027044	1.6554171643425382	1.5616621184264772	1.5334010054305784	-1	3	0.15128959603468783	0.592735427544639	0.5460328358559969	0.9283587723241542	FALSE	1	FALSE	FALSE	FALSE	TRUE	FALSE
Sox12	4.393057895162502	4.4167844951101785	0.15997462431380102	0.1257516381144974	0.14093260988895612	0.1381359900224103	-1	3	0.15477473035576753	0.6317405068388677	0.552167224052352	0.9496523105785245	FALSE	1	FALSE	FALSE	FALSE	TRUE	FALSE
Spata13	4.390437679832148	4.425707814435334	0.15389799640222526	0.22637955505877716	0.17714812869297178	0.19025891034594392	3	3	0.035157130275473146	0.9215468976425014	0.24185175868669234	1	FALSE	1	TRUE	FALSE	FALSE	FALSE	FALSE
Spata21	4.34087715123563	4.345697087259803	0.017023617749230203	0.00894707536650828	0.008635419407034824	0.007663180036163257	-1	3	0.31746756292330197	0.6927208671086573	0.7775100261618715	0.9804390498040234	FALSE	1	TRUE	FALSE	FALSE	FALSE	FALSE
Spink8	4.3462394876472175	4.348386339873098	0.012465269613909981	0.025113884781437106	0.011251102268598078	0.006279733599165887	1	3	0.4575495736807863	0.04439876331910811	0.8978856894517023	0.22817854705010893	FALSE	-1	FALSE	FALSE	FALSE	FALSE	TRUE
Spp1	4.356261287162122	4.349158877797569	0.2620424163879642	0.21711042110938544	0.22020349145328086	0.2212783479788653	-1	3	0.9820083772958276	0.017679362192588664	0.9999999999940238	0.12450307553833415	FALSE	-1	TRUE	FALSE	FALSE	FALSE	FALSE
Spry4	4.401151599783708	4.364169422988218	0.21331514314029787	0.12072535895818355	0.17314268895163476	0.11676062459677611	-3	3	0.9995888671602128	3.268930006473019e-5	0.9999999999940238	9.531131904082922e-4	TRUE	-1	TRUE	FALSE	FALSE	FALSE	FALSE
Srsf4	4.697200663194606	4.6948472598718	1.1962141118926142	0.9340421266066284	0.9347706206572651	0.9558613617793364	-1	3	0.3221321131043301	1.8253625413660896e-4	0.7826933314720367	0.003913861760773265	TRUE	-1	FALSE	FALSE	FALSE	TRUE	FALSE
Sstr4	4.343382460608307	4.34112804112589	0	0.0034739152716946496	0	0.0018135651272126907	1	3	0.44339329076165807	0.7863161526169632	0.8888053702200607	1	FALSE	1	FALSE	FALSE	FALSE	TRUE	FALSE
St14	4.34969966096455	4.35298903612562	0.03755438292162405	0.029509328444197482	0.01952309940156354	0.02906511487345022	1	3	0.6639854739083659	0.5469339085335211	0.9999999999940238	0.9029754962553216	FALSE	-1	TRUE	FALSE	FALSE	FALSE	FALSE
Styk1	4.369896209250934	4.338419675520571	0.02572516100848987	0.017879357760453473	0.020485188165103734	0.025956714572870368	-1	3	0.8733400891038129	0.14087650530835827	0.9999999999940238	0.45228412302207	FALSE	-1	TRUE	FALSE	FALSE	FALSE	FALSE
Synm	4.64294588619668	4.64303483189241	0.8856747679536907	0.8611335926685895	1.0487117268267667	0.8602456009233569	-1	3	0.8360983592210971	0.027490717617007925	0.9999999999940238	0.1654202270093124	FALSE	-1	TRUE	FALSE	FALSE	FALSE	FALSE
Syt10	4.549577804737579	4.45947571408419	0.37091665806602586	0.399266932589834	0.48286491497786016	0.3735950391541574	-1	3	0.9519593483430813	0.0250392365993379	0.9999999999940238	0.15653413580625722	FALSE	-1	TRUE	FALSE	FALSE	FALSE	FALSE
Syt4	5.586951186823935	5.486894759596428	1.452285003598655	1.5504385746664735	1.4990622242108742	1.3894814281520946	-1	3	0.5473320265057403	0.36206522466920865	0.9551440230388383	0.752962273012671	FALSE	-1	FALSE	FALSE	FALSE	TRUE	FALSE
Tac1	4.481178724404516	4.453243843342751	0.6116210870758564	0.47628759673173565	0.6082742380586816	0.5548813533543167	-3	3	0.9111777470630221	0.025913788505796682	0.9999999999940238	0.15961492807599925	FALSE	-1	TRUE	FALSE	FALSE	FALSE	FALSE
Tacr1	4.354871661657914	4.35935735503167	0.0675566949680322	0.047290486199773565	0.02060074932117476	0.04353222144642288	1	3	0.4254660028462196	0.39800054233203686	0.8751134927839469	0.78842097236112	FALSE	-1	TRUE	FALSE	FALSE	FALSE	FALSE
Tcta	4.5477088924868845	4.6348889791084495	0.8390843160763564	0.8879646227938167	0.7057534223367452	0.9529256633712232	3	3	2.8436128468972744e-5	0.9909666651230291	0.00105205710033107	1	TRUE	1	FALSE	FALSE	FALSE	FALSE	TRUE
Tdrkh	4.531205245981904	4.450396847159517	0.34489740829935056	0.4234753165194993	0.3957801988928092	0.39421365722666774	-1	3	0.09118551427093555	0.09763096098774537	0.41905994171555905	0.3664420951196763	FALSE	1	FALSE	FALSE	FALSE	TRUE	FALSE
Tek	4.382285307311884	4.34889352085943	0.2891822640294072	0.2634788885200998	0.3253459905909072	0.2523775750124336	-3	3	0.9721664467173321	0.07425941031249303	0.9999999999940238	0.3113906330064635	FALSE	-1	TRUE	FALSE	FALSE	FALSE	FALSE
Tepp	4.3733447247354285	4.347435574755954	0.008258117389772805	0.017314313613343752	0.017828282861759505	0.02423274840808034	1	3	0.4959115078570898	0.17557607440885478	0.9265334170471919	0.5135094753747019	FALSE	-1	TRUE	FALSE	FALSE	FALSE	FALSE
Tgfa	4.407385157274258	4.3643566356646595	0.33857672457592436	0.41797515679168273	0.5240745996031175	0.49429116181781924	-1	3	0.228963682256884	0.3150760911920458	0.6695046082021084	0.7000133424173501	FALSE	1	TRUE	FALSE	FALSE	FALSE	FALSE
Thbs1	4.38519122300861	4.377056521454774	0.060178403839456635	0.08132593339944766	0.06405763754282043	0.08228926750562245	1	3	0.308762743543111	0.8552680424272345	0.771242339890664	1	FALSE	1	TRUE	FALSE	FALSE	FALSE	FALSE
Thnsl2	4.38731200276377	4.4053749756151666	0.12504386367734976	0.16177995923406144	0.11666158832582073	0.14005840034028127	3	3	0.17261280178966135	0.9294300481565949	0.5847898530478105	1	FALSE	1	TRUE	FALSE	FALSE	FALSE	FALSE
Thrsp	4.726336544387104	4.889501117250564	0.5327171160206894	0.2974305432908048	0.2981618482459895	0.4511239139444068	1	3	0.0011412996514461955	1.9024762499815707e-6	0.022496380396984265	8.724967468665482e-5	TRUE	-1	TRUE	FALSE	FALSE	FALSE	FALSE
Tmed3	4.878619374989357	4.9702663587090345	1.4237486885924753	1.3110808185124334	1.3636988448402958	1.3078585556195597	-1	3	0.4513543457894228	0.3368752147585912	0.8939103612515663	0.7262951253058746	FALSE	-1	FALSE	FALSE	TRUE	FALSE	FALSE
Tmem132b	4.565137704107744	4.5028512629511	0.6561757290154133	0.5955651073662935	0.9346920861553415	0.6941498650164223	-3	3	0.9935901508723375	2.0532849861554147e-4	0.9999999999940238	0.004325325055365346	TRUE	-1	TRUE	FALSE	FALSE	FALSE	FALSE
Tmem132c	4.491717319060333	4.428032663514568	0.13834169888132739	0.08986919953823792	0.13641724241704734	0.08357013530930477	-3	3	0.999901142668648	0.0010111553192430638	0.9999999999940238	0.015386335779449752	TRUE	-1	TRUE	FALSE	FALSE	FALSE	FALSE
Tmem215	4.430596808487052	4.3868084125880245	0.07788528369860298	0.0810277640330564	0.07276297783554656	0.06132124924292181	-1	3	0.9485288708342177	0.08696799919886851	0.9999999999940238	0.34323220670716525	FALSE	-1	TRUE	FALSE	FALSE	FALSE	FALSE
Tmem37	4.379318267219997	4.363222856013517	0.19630544569176317	0.1335584549293819	0.17277154307098025	0.15536349035424674	-3	3	0.8846437561105203	0.06747574698139251	0.9999999999940238	0.2942290082965442	FALSE	-1	TRUE	FALSE	FALSE	FALSE	FALSE
Tmem70	4.752457413423057	4.741467886362804	0.837265552377246	0.7549230677193804	0.6518819159036772	0.6829996410438042	-1	3	0.3948210683254584	0.3975130508046813	0.8516070928821078	0.7881045294248319	FALSE	1	FALSE	FALSE	FALSE	TRUE	FALSE
Tmem89	4.345091961388767	4.342483181751757	0.00669952313364632	0.005467146141372514	0.0038146496902198563	0.008333195599742214	-1	3	0.010381856840590903	0.9733279312969674	0.11013940975945753	1	FALSE	1	FALSE	FALSE	FALSE	FALSE	TRUE
Tnfrsf10b	4.353997882765222	4.344433439874038	0.04851421715663474	0.05613804106739634	0.07645708851743521	0.04817740448710244	-1	3	0.9065166863605931	0.25380253778160244	0.9999999999940238	0.6257651519543411	FALSE	-1	TRUE	FALSE	TRUE	FALSE	FALSE
Tnfrsf11b	4.375016813774583	4.3841662791786495	0.022828815588516127	0.02877515995466515	0.014738145283745773	0.026987650058257005	3	3	0.6125560813798593	0.6933514251127857	0.9899140982536653	0.9806503484179054	FALSE	1	TRUE	FALSE	FALSE	FALSE	FALSE
Tnpo1	4.562542022756996	4.531946414015294	0.18073031500862655	0.14688447035729316	0.1595696451648878	0.14125582134687778	-3	3	0.7052546391086172	0.42868452083337	0.9999999999940238	0.8160428181276725	FALSE	-1	FALSE	FALSE	FALSE	TRUE	FALSE
Top3a	4.359544944195672	4.396459609783643	0.06669420179115038	0.06465829267028368	0.07314725093717657	0.08067455212567701	1	3	0.0328984674882106	0.8734944280540655	0.23261400352477815	1	FALSE	1	FALSE	FALSE	FALSE	TRUE	FALSE
Tpbg	4.443124766926913	4.3624158346223245	0.12425224976080869	0.15380841006951684	0.18322224532274778	0.18051134198319677	-1	3	0.32577560189620014	0.08816103986464725	0.7863997729717525	0.34532355116615093	FALSE	-1	FALSE	FALSE	TRUE	FALSE	FALSE
Tpk1	4.360487007150917	4.363220874809786	0.0723127228521489	0.050792954561288205	0.07717461008590379	0.0586009503477994	-1	3	0.9204795060702445	0.18768198914028716	0.9999999999940238	0.5353685507898595	FALSE	-1	FALSE	FALSE	TRUE	FALSE	FALSE
Traip	4.455817808073981	4.393014093085233	0.16434240974704167	0.25969382180729744	0.16687748730140806	0.18158030031240896	1	3	0.0038869386088355856	0.13024863823925206	0.05432665094761949	0.4343155803746633	FALSE	1	FALSE	FALSE	FALSE	FALSE	TRUE
Trex1	4.390710992295673	4.422735100959729	0.31962203473618517	0.34396783837039896	0.2736264991685675	0.31077532469273556	3	3	0.2420986559700968	0.8810285369530716	0.6881082522171377	1	FALSE	1	FALSE	FALSE	FALSE	FALSE	TRUE
Tshr	4.4722919699332975	4.50301107967688	0.06332215287238666	0.047664047093220245	0.04980500680584715	0.044721103534389364	-1	3	0.5229177623053207	0.7421289390863428	0.9433357142248235	1	FALSE	1	TRUE	FALSE	FALSE	FALSE	FALSE
Ttpa	4.343791692968692	4.352278769478648	0.030559386796726772	0.027620655171542687	0.03998094992035946	0.031096113745035948	-1	3	0.14544928119277412	0.9261869753162741	0.5364686137933987	1	FALSE	1	TRUE	FALSE	FALSE	FALSE	FALSE
Tusc2	4.627624427094283	4.6637461349598315	0.9914592920840055	1.0929923413969045	0.955673899302993	0.9099860068724845	1	3	0.16724847976425555	0.9019286570568296	0.5764660544692817	1	FALSE	1	FALSE	FALSE	FALSE	FALSE	TRUE
Tyw3	4.410096272726812	4.380234081215469	0.1536873610010702	0.1606209241965773	0.1262806569345593	0.1445602421290278	1	3	0.8227393233754492	0.20425012227521952	0.9999999999940238	0.5565784227380027	FALSE	-1	TRUE	FALSE	FALSE	FALSE	FALSE
Uap1l1	4.397525949587425	4.458098185746458	0.32393721990558666	0.44175755680874257	0.3562920354947564	0.40100117596909146	3	3	3.4050672412865273e-4	0.9926066726429608	0.008313147527340565	1	TRUE	1	TRUE	FALSE	FALSE	FALSE	FALSE
Uba7	4.366864015629949	4.352434804820791	0.13245453492801787	0.08914786463345492	0.09805504130525831	0.09074238580003882	-3	3	0.8093979580767087	0.13910895310284835	0.9999999999940238	0.449559836697436	FALSE	-1	FALSE	FALSE	FALSE	FALSE	TRUE
Unc5b	4.408844489978386	4.401106108456077	0.49451957157799764	0.4634348242274231	0.5349256101372699	0.40978376824244633	-3	3	0.7431641524275993	0.07483439908487768	0.9999999999940238	0.31328454615311074	FALSE	-1	TRUE	FALSE	FALSE	FALSE	FALSE
Uqcrc1	5.182725146642172	5.38102008348081	3.224967872390322	3.0932086157366916	2.8666509194623773	2.881396046886567	1	3	0.034244949229800425	0.6489498866504655	0.23705832779203564	0.960546858472013	FALSE	1	FALSE	FALSE	FALSE	FALSE	TRUE
Usp19	4.614692356916173	4.6327309297521735	0.7735909049068332	0.7032435819523688	0.8437133194407376	0.7145680558560122	-1	3	0.955993495930012	0.07179955182973563	0.9999999999940238	0.30532146830880497	FALSE	-1	FALSE	FALSE	FALSE	FALSE	TRUE
Usp3	4.4337921606024935	4.445269665939381	0.22092943197064535	0.2786862622475343	0.21321607853940344	0.29558762869636457	3	3	0.034604583468841536	0.806576064001767	0.23867223940285065	1	FALSE	1	FALSE	FALSE	TRUE	FALSE	FALSE
Usp4	4.6204941959102745	4.605736432015175	0.9830931126981839	0.814850716898241	0.9176881926587472	0.9243854033945362	-1	3	0.8370105530849183	0.007064007077393502	0.9999999999940238	0.06529139641582461	FALSE	-1	FALSE	FALSE	FALSE	FALSE	TRUE
Utp23	4.469968976860329	4.445259272056887	0.3940026225422792	0.35616128413040976	0.35423188927280475	0.38511776707510753	-1	3	0.8549480891395842	0.25712919672911605	0.9999999999940238	0.631256957323079	FALSE	-1	FALSE	FALSE	TRUE	FALSE	FALSE
Vcan	4.585256021258328	4.569993103995969	0.7956873408426915	0.7615915294852093	1.5430378920337877	0.9949984190610309	-3	3	0.597121289867517	5.536493122982701e-10	0.9834783755076673	7.461836853913828e-8	TRUE	-1	TRUE	FALSE	FALSE	FALSE	FALSE
Vgf	4.805164804134019	4.71109107811725	0.7069288701344638	0.7484107222923626	0.7451843304064453	0.815080324481855	1	3	0.5340462504999611	0.46853586542479514	0.9474520111192913	0.8495911189635769	FALSE	-1	TRUE	FALSE	FALSE	FALSE	FALSE
Vprbp	4.573061391982469	4.492440638851998	0.44188204550142185	0.36272026093966964	0.3851481701011317	0.3658471709985683	-3	3	0.7266844497369497	0.05694764472382863	0.9999999999940238	0.2667249969901874	FALSE	-1	FALSE	FALSE	FALSE	FALSE	TRUE
Wasf1	4.715603507068879	4.632589219559017	0.8010909440119026	0.7928146395658158	0.9434193406437068	0.750094480522464	-3	3	0.613493172412879	0.005524057174542166	0.9899838510970441	0.05467342261395094	FALSE	-1	FALSE	FALSE	FALSE	TRUE	FALSE
Wdr6	5.455995716954209	5.424355902236212	1.5788802206387123	1.643835479293215	1.3670348579813325	1.4321949871718271	1	3	0.3665262937476724	0.8705627924730918	0.8251370867256276	1	FALSE	1	FALSE	FALSE	FALSE	FALSE	TRUE
Wrap53	4.383437948992907	4.3803139300432745	0.33168952243089367	0.4385764421850883	0.39132581443284514	0.4140169557310166	1	3	0.018357218015078777	0.8372074047117839	0.1620736200154816	1	FALSE	1	FALSE	FALSE	FALSE	TRUE	FALSE
Xkrx	4.34252334419143	4.345557479525453	0.005424306516052624	0.010887065670302329	0.005714927464423995	0.008510757881014927	3	3	0.35048182212383155	0.7820301063588738	0.811125720541358	1	FALSE	1	TRUE	FALSE	FALSE	FALSE	FALSE
Ypel4	4.541859751962065	4.586364411509957	0.08431545429389578	0.17870475035379546	0.15544543044584622	0.1718568248648199	3	3	7.582250472481065e-5	0.949402621078118	0.002472749734334071	1	TRUE	1	FALSE	FALSE	TRUE	FALSE	FALSE
Zc3h10	4.434192031058712	4.420397578105164	0.3963356423894298	0.37117545486229675	0.3933938729664067	0.40932272489329846	-1	3	0.7511691691317528	0.5376768099163012	0.9999999999940238	0.8974643378458873	FALSE	-1	FALSE	TRUE	FALSE	FALSE	FALSE
Zc3hav1l	4.365229393790384	4.387750997252011	0.055054048649551775	0.04388212863407795	0.032038694286111384	0.037821486940918	1	3	0.823316782996381	0.1318062483057089	0.9999999999940238	0.4373668769196703	FALSE	-1	TRUE	FALSE	FALSE	FALSE	FALSE
Zmynd10	4.390013556569049	4.427386748312774	0.19246416326841395	0.18265479789518993	0.1411813755925557	0.12538804826800842	-1	3	0.21343922077053493	0.9281602501777781	0.646164808428307	1	FALSE	1	FALSE	FALSE	FALSE	FALSE	TRUE
